# Supplementary material for: Soybean MADS-box gene GmAGL1 promotes flowering via the photoperiod pathway
Source: BMC Genomics. 2018 Jan 16;19:51. doi: 10.1186/s12864-017-4402-2 (PMC5769455; doi:10.1186/s12864-017-4402-2)
Supplement: Supplementary file 2 — Transcriptome data. (XLSX 10026 kb) [file 12864_2017_4402_MOESM2_ESM.xlsx]

## Sheet: ALL
geneID	C_V0_readcount(C_V0vsWT_V0)	WT_V0_readcount(C_V0vsWT_V0)	log2FoldChange(C_V0vsWT_V0)	pval(C_V0vsWT_V0)	padj(C_V0vsWT_V0)		C_V4_readcount(C_V4vsWT_V4)	WT_V4_readcount(C_V4vsWT_V4)	log2FoldChange(C_V4vsWT_V4)	pval(C_V4vsWT_V4)	padj(C_V4vsWT_V4)		C_R1_readcount(C_R1vsWT_R1)	WT_R1_readcount(C_R1vsWT_R1)	log2FoldChange(C_R1vsWT_R1)	pval(C_R1vsWT_R1)	padj(C_R1vsWT_R1)
GLYMA0002S50	555.822	531.939	0.063361	0.5467	1		558.15	629.844	-0.17434	0.15072	0.66695		572.044	610.38	-0.093584	0.52783	1
GLYMA0003S50	1040.56	1081.16	-0.055214	0.53055	1		446.714	494.844	-0.14762	0.24964	0.81352		412.385	446.928	-0.11605	0.46764	1
GLYMA0005S50	111.468	89.9606	0.30926	0.17372	0.89099		686.919	516.156	0.41233	0.00059977	0.017474		590.235	568.904	0.053105	0.70005	1
GLYMA0006S50	881.199	893.526	-0.020041	0.86916	1		766.017	848.814	-0.14807	0.18939	0.73228		755.342	772.535	-0.03247	0.80231	1
GLYMA0007S50	0.489536	1.0012	-1.0322	1	1		0.996854	0.522958	0.93069	1	1		1.52952	1.94776	-0.34874	1	1
GLYMA0010S50	4.58535	9.75256	-1.0887	0.23649	0.97265		4.97028	2.48378	1.0008	0.51558	1		2.55376	5.80468	-1.1846	0.42329	1
GLYMA0011S50	4.54944	2.92948	0.63505	0.70693	1		5.4707	5.57786	-0.027985	1	1		10.8161	14.6082	-0.4336	0.57937	1
GLYMA0015S50	9.2066	7.37929	0.31919	0.77271	1		33.3307	25.2297	0.40172	0.39094	0.94289		36.5042	35.5272	0.039136	0.97454	1
GLYMA0017S50	22.4013	17.5769	0.34991	0.54256	1		36.7957	40.9174	-0.15318	0.70726	1		51.3351	58.9389	-0.19927	0.58014	1
GLYMA0018S50	714.707	744.957	-0.059805	0.55842	1		1241.08	1128.09	0.13772	0.17633	0.71179		1308.14	1345.85	-0.040993	0.7584	1
GLYMA0021S00410	0	0	NA	NA	NA		0	0	NA	NA	NA		0	0	NA	NA	NA
GLYMA0021S00426	35.9778	33.7816	0.090869	0.85884	1		34.3235	43.8816	-0.35442	0.37682	0.93279		42.4991	41.4091	0.037485	0.95182	1
GLYMA0021S00443	37.5182	32.0202	0.22861	0.57011	1		48.7619	39.1313	0.31743	0.37852	0.93431		50.0646	43.1639	0.21396	0.58712	1
GLYMA0021S00460	198.038	178.568	0.14931	0.39719	1		236.247	239.1	-0.017318	0.93205	1		272.12	243.831	0.15837	0.3994	1
GLYMA0022S00200	0	0.964136	#NAME?	0.70688	1		0	0	NA	NA	NA		1.03792	1.48011	-0.512	1	1
GLYMA0022S00273	0	0	NA	NA	NA		0	0	NA	NA	NA		0	0	NA	NA	NA
GLYMA0022S00346	0	0	NA	NA	NA		0	0	NA	NA	NA		0	0	NA	NA	NA
GLYMA0022S00420	976.946	1013.21	-0.052578	0.53182	1		1017.68	1058.32	-0.056501	0.5932	1		1100.5	1186.92	-0.10907	0.38063	1
GLYMA0022S00430	82.249	89.6083	-0.12363	0.63495	1		41.7759	45.3183	-0.11742	0.75773	1		24.1859	31.945	-0.40142	0.44056	1
GLYMA0022S00443	0	0	NA	NA	NA		0	0	NA	NA	NA		0	0	NA	NA	NA
GLYMA0022S00456	134.323	146.585	-0.12603	0.53428	1		279.02	235.006	0.24767	0.11623	0.59497		268.664	332.68	-0.30833	0.072157	0.60124
GLYMA0022S00470	41.6141	51.3583	-0.30353	0.5422	1		99.97	82.3588	0.27957	0.26013	0.82596		134.926	132.486	0.026329	0.90863	1
GLYMA0022S00480	252.439	217.244	0.21661	0.39963	1		184.034	177.741	0.050194	0.92561	1		151.178	199.963	-0.40348	0.050642	0.49413
GLYMA0023S00410	169.442	172.171	-0.023049	0.88815	1		62.1934	97.5661	-0.64962	0.015075	0.17597		92.0037	82.6685	0.15435	0.61458	1
GLYMA0023S00515	52.6711	43.256	0.28411	0.39431	1		65.168	66.4092	-0.027218	0.94725	1		93.9026	78.8887	0.25135	0.42786	1
GLYMA0023S00620	150.563	128.118	0.23289	0.23771	0.97376		78.5836	105.062	-0.41894	0.10113	0.55488		108.242	81.9986	0.40059	0.13605	0.79935
GLYMA0023S00670	0	0	NA	NA	NA		0	0	NA	NA	NA		0	0	NA	NA	NA
GLYMA0024S00230	467.937	492.447	-0.073655	0.65125	1		312.843	371.7	-0.2487	0.084215	0.50653		383.271	440.39	-0.20042	0.19501	0.90414
GLYMA0024S00245	0	0	NA	NA	NA		0	0	NA	NA	NA		0	0	NA	NA	NA
GLYMA0024S00260	1407.84	1411.8	-0.0040472	0.94797	1		1278.9	1293.33	-0.016179	0.87013	1		1158.18	1204.56	-0.05665	0.62812	1
GLYMA0028S00210	1187.39	1140.4	0.058251	0.48453	1		1274.49	1292.42	-0.020148	0.85679	1		1191.64	1132.62	0.073284	0.52642	1
GLYMA0028S00260	0	1.0012	#NAME?	0.70234	1		0.994855	4.05265	-2.0263	0.30065	0.87223		9.73712	0.973878	3.3217	0.016779	0.25066
GLYMA0041S00210	899.609	814.318	0.14371	0.36166	1		1626.51	1665.85	-0.034482	0.70725	1		1533.11	3114.5	-1.0225	0.00083161	0.02717
GLYMA0041S00225	0	0	NA	NA	NA		0	0.479288	#NAME?	0.9983	1		0	0.973878	#NAME?	0.75111	1
GLYMA0041S00240	0	0	NA	NA	NA		0	0	NA	NA	NA		5.62648	2.4154	1.22	0.42331	1
GLYMA0041S00260	641.106	634.953	0.013914	0.91028	1		513.383	456.412	0.1697	0.19082	0.73433		485.612	577.431	-0.24985	0.24474	0.9662
GLYMA0041S00271	73.842	69.6398	0.084529	0.77304	1		127.343	109.375	0.21945	0.33559	0.89923		124.52	169.493	-0.44485	0.047684	0.47848
GLYMA0041S00280	909.321	932.442	-0.036224	0.69771	1		549.198	583.134	-0.0865	0.50269	1		628.309	580.45	0.1143	0.42203	1
GLYMA0041S00290	182.575	152.054	0.2639	0.13294	0.82055		306.421	223.11	0.45776	0.0035395	0.064926		272.489	298.956	-0.13374	0.42756	1
GLYMA0041S00300	812.422	797.168	0.027346	0.78568	1		551.628	611.324	-0.14824	0.22567	0.78558		579.146	543.202	0.092439	0.52045	1
GLYMA0041S00310	30.867	25.0859	0.29919	0.50313	1		47.2526	47.4549	-0.0061632	1	1		45.5445	44.4465	0.035206	0.94297	1
GLYMA0041S00331	0	0	NA	NA	NA		0	0	NA	NA	NA		0	0	NA	NA	NA
GLYMA0041S00350	54.0092	105.479	-0.96568	0.0001464	0.0091576		99.4595	204.286	-1.0384	0.00055562	0.016569		66.4524	57.8832	0.19918	0.57316	1
GLYMA0041S00360	95.992	105.387	-0.13471	0.62901	1		339.238	401.594	-0.24344	0.083895	0.50527		287.892	320.338	-0.15406	0.3665	1
GLYMA0041S50	409.845	374.508	0.13008	0.40775	1		2314.25	3056.12	-0.40115	0.0044417	0.075877		1430.57	2784.26	-0.9607	1.4682e-08	2.0772e-06
GLYMA0042S100	120.351	110.615	0.1217	0.67884	1		119.401	127.066	-0.089765	0.67726	1		112.011	119.247	-0.090316	0.72195	1
GLYMA0042S50	0.979072	0.500602	0.96775	0.98629	1		0.992856	0	Inf	0.70701	1		0.505278	0	Inf	0.99108	1
GLYMA0048S00220	3.00903	0.98267	1.6145	0.47329	1		1.98971	2.61479	-0.39414	0.99613	1		1.51584	5.92043	-1.9656	0.22773	0.9479
GLYMA0048S00230	0.525441	0	Inf	0.99278	1		0.498427	0.479288	0.056491	1	1		0	0.467647	#NAME?	1	1
GLYMA0048S00240	233.086	219.006	0.089891	0.64999	1		83.5858	103.405	-0.30697	0.21614	0.77383		101.345	109.499	-0.11164	0.70327	1
GLYMA0048S00250	1398.72	1453.03	-0.054962	0.49404	1		498.446	479.596	0.055618	0.65561	1		471.095	484.807	-0.041392	0.77896	1
GLYMA0048S00260	46.2353	51.4882	-0.15525	0.64288	1		38.7954	45.493	-0.22976	0.54535	1		42.4991	47.9562	-0.17428	0.6592	1
GLYMA0048S00270	969.91	909.878	0.092177	0.31784	1		252.697	302.588	-0.25994	0.090634	0.52767		242.198	261.471	-0.11046	0.54742	1
GLYMA0048S00280	245.05	209.29	0.22757	0.14212	0.83632		67.1417	51.0709	0.39471	0.20222	0.75195		82.8813	131.122	-0.66179	0.010451	0.17987
GLYMA0048S00290	1016.86	1049.53	-0.045616	0.59345	1		1126.2	1188.84	-0.078088	0.45421	0.97937		1117.36	1137.22	-0.025418	0.84444	1
GLYMA0048S00300	0.489536	0	Inf	0.99278	1		0	0	NA	NA	NA		0	0	NA	NA	NA
GLYMA0048S00305	88.6717	98.6749	-0.15421	0.55793	1		38.8014	46.7573	-0.26908	0.48487	0.99329		44.4381	50.0582	-0.17181	0.6727	1
GLYMA0048S00310	58.761	87.4763	-0.57403	0.22214	0.95718		119.891	165.632	-0.46625	0.023224	0.23413		131.512	176.985	-0.42843	0.065069	0.56769
GLYMA0048S00320	385.926	354.466	0.12268	0.42887	1		357.179	408.869	-0.19499	0.15603	0.67675		364.179	372.575	-0.032886	0.83655	1
GLYMA0048S00330	287.203	317.792	-0.14601	0.27996	1		303.455	323.99	-0.094466	0.68517	1		330.215	344.14	-0.059592	0.71451	1
GLYMA0048S00340	1108.57	984.116	0.1718	0.049868	0.53133		1072.93	1032.35	0.055617	0.60226	1		1041.05	1077.86	-0.050125	0.69632	1
GLYMA0048S00350	3.53447	2.50301	0.49783	0.82391	1		0	0	NA	NA	NA		1.5432	1.01246	0.60806	0.97446	1
GLYMA0048S50	55.0829	57.5325	-0.062774	0.88122	1		61.1746	70.2446	-0.19945	0.5207	1		73.6905	62.6754	0.23358	0.44633	1
GLYMA0053S100	0	0	NA	NA	NA		0	0	NA	NA	NA		0	0	NA	NA	NA
GLYMA0053S150	0	0	NA	NA	NA		0	0	NA	NA	NA		0	0	NA	NA	NA
GLYMA0053S200	0	0	NA	NA	NA		0	0	NA	NA	NA		0	0	NA	NA	NA
GLYMA0053S50	0	0	NA	NA	NA		0	0	NA	NA	NA		0	0	NA	NA	NA
GLYMA0057S100	0	0	NA	NA	NA		2.98257	3.05041	-0.032448	1	1		1.02424	5.92043	-2.5311	0.14528	0.8187
GLYMA0057S50	8.19163	5.93309	0.46537	0.66838	1		9.45013	87.1943	-3.2058	1.0109e-15	4.4398e-13		9.31394	178.056	-4.2568	5.0094e-15	1.8362e-12
GLYMA0060S00220	0	0	NA	NA	NA		0	0	NA	NA	NA		0	0	NA	NA	NA
GLYMA0060S00320	0	0	NA	NA	NA		0	0	NA	NA	NA		0	0	NA	NA	NA
GLYMA0060S00370	0	0	NA	NA	NA		0	0	NA	NA	NA		0	0	NA	NA	NA
GLYMA0066S50	0	0	NA	NA	NA		0	0	NA	NA	NA		0	0	NA	NA	NA
GLYMA0067S50	0	0	NA	NA	NA		0	0	NA	NA	NA		0	0	NA	NA	NA
GLYMA0070S50	74.547	83.3972	-0.16185	0.53531	1		86.062	86.4541	-0.0065581	1	1		102.902	101.134	0.025007	0.96415	1
GLYMA0079S00200	0	0.482068	#NAME?	1	1		0	0	NA	NA	NA		0	0.50623	#NAME?	1	1
GLYMA0079S00210	10.1857	15.8525	-0.63816	0.48775	1		0.498427	3.44235	-2.7879	0.24336	0.805		3.578	11.1803	-1.6437	0.10962	0.72868
GLYMA0079S00220	2.51949	7.41636	-1.5576	0.18948	0.91141		0.496428	1.48153	-1.5774	0.76662	1		2.04848	1.44152	0.50696	0.96894	1
GLYMA0079S00230	0.489536	6.35955	-3.6994	0.035347	0.4415		0	0	NA	NA	NA		0.518961	0.50623	0.035832	1	1
GLYMA0079S00240	0	1.46474	#NAME?	0.48488	1		0	1.00225	#NAME?	0.70184	1		0.505278	0.467647	0.11166	1	1
GLYMA0079S00250	0.489536	1.0012	-1.0322	1	1		0	0	NA	NA	NA		0	1.94776	#NAME?	0.39562	1
GLYMA0079S00261	4.51354	16.3531	-1.8572	0.13607	0.82584		3.477	2.48378	0.4853	0.86161	1		4.61592	5.84327	-0.34016	0.8525	1
GLYMA0079S00270	15.2247	14.2209	0.098396	0.9364	1		24.8754	21.9621	0.1797	0.7558	1		26.5755	23.9179	0.15201	0.78758	1
GLYMA0079S00280	1.54042	2.94801	-0.93642	0.69046	1		1.98971	3.05041	-0.61644	0.83897	1		2.56744	2.37682	0.1113	1	1
GLYMA0079S00290	4.024	6.39662	-0.66868	0.59933	1		6.96199	7.45134	-0.098	0.99233	1		7.19704	10.6355	-0.56341	0.54935	1
GLYMA0079S00295	0.525441	0.500602	0.069866	1	1		0	0	NA	NA	NA		0.505278	0.50623	-0.0027159	1	1
GLYMA0079S00300	0	0	NA	NA	NA		0	0	NA	NA	NA		0	0	NA	NA	NA
GLYMA0079S00311	0	0	NA	NA	NA		0	0	NA	NA	NA		0	0	NA	NA	NA
GLYMA0079S00320	0	0	NA	NA	NA		0	0	NA	NA	NA		0	0	NA	NA	NA
GLYMA0079S00330	0	0	NA	NA	NA		0	0	NA	NA	NA		0	0	NA	NA	NA
GLYMA0079S00340	0	0	NA	NA	NA		0	0	NA	NA	NA		0	0	NA	NA	NA
GLYMA0079S00350	0	0	NA	NA	NA		0	0	NA	NA	NA		0	0	NA	NA	NA
GLYMA0079S00360	13.792	27.7186	-1.007	0.24989	0.98565		1.98971	5.09857	-1.3575	0.3852	0.93897		4.61592	4.86939	-0.077123	1	1
GLYMA0079S00370	0	0	NA	NA	NA		0	0	NA	NA	NA		0	0	NA	NA	NA
GLYMA0080S50	141.307	140.262	0.010706	0.94973	1		132.826	119.266	0.15535	0.4931	0.996		141.741	119.083	0.25129	0.27675	0.99867
GLYMA0084S00210	1907.74	1954.35	-0.03482	0.6444	1		547.158	535.369	0.031426	0.82976	1		773.452	1069.27	-0.46724	0.0001846	0.0078976
GLYMA0084S00230	0	0	NA	NA	NA		0	0	NA	NA	NA		3.59168	3.46645	0.051201	1	1
GLYMA0086S00200	0	0	NA	NA	NA		0	0	NA	NA	NA		0	0	NA	NA	NA
GLYMA0086S00250	0	0	NA	NA	NA		0	0	NA	NA	NA		0	0	NA	NA	NA
GLYMA0086S00300	3.60628	8.36196	-1.2133	0.23777	0.97376		4.47185	7.53868	-0.75344	0.50789	1		10.775	13.5185	-0.32725	0.69018	1
GLYMA0090S00200	9.62433	4.44981	1.1129	0.23383	0.97099		4.97628	8.01797	-0.68817	0.52442	1		12.7825	21.5843	-0.75581	0.25844	0.98163
GLYMA0090S00250	8.22753	5.85895	0.48982	0.66856	1		4.98027	9.45583	-0.92498	0.3339	0.89923		6.62335	19.7523	-1.5764	0.031778	0.37788
GLYMA0090S00300	4.05991	4.44981	-0.1323	1	1		1.98771	2.44011	-0.29584	0.99566	1		5.1212	6.66281	-0.37965	0.77695	1
GLYMA0090S00350	10.1498	9.34463	0.11924	0.94829	1		9.94455	8.49725	0.22691	0.84239	1		13.8614	18.8942	-0.44686	0.49879	1
GLYMA0091S00230	0	0	NA	NA	NA		0	0	NA	NA	NA		0	0	NA	NA	NA
GLYMA0092S00200	73.4111	66.2653	0.14774	0.67021	1		135.817	151.34	-0.15613	0.48701	0.99329		203.346	133.46	0.60753	0.0039765	0.089076
GLYMA0092S00210	291.452	248.801	0.22827	0.10865	0.75698		242.224	289.561	-0.25752	0.10569	0.56816		319.044	326.562	-0.033604	0.85521	1
GLYMA0092S00230	223.331	195.978	0.18849	0.25176	0.98735		1002.96	768.425	0.38429	0.06488	0.43795		981.336	676.561	0.53653	0.16627	0.85767
GLYMA0092S00240	433.93	406.974	0.092527	0.44276	1		1486.46	1131.45	0.39371	7.3883e-05	0.0032787		1519.78	1136.92	0.41874	0.00085622	0.027786
GLYMA0096S100	0	0	NA	NA	NA		0	0	NA	NA	NA		0	0	NA	NA	NA
GLYMA0096S50	0.979072	0.482068	1.0222	0.98626	1		0.992856	0	Inf	0.70701	1		0	0.935294	#NAME?	0.75625	1
GLYMA0101S00200	0	0	NA	NA	NA		0	0	NA	NA	NA		0	0	NA	NA	NA
GLYMA0101S00210	0	0	NA	NA	NA		0	0	NA	NA	NA		0	0	NA	NA	NA
GLYMA0101S00230	0	0	NA	NA	NA		0	0	NA	NA	NA		0	0	NA	NA	NA
GLYMA0101S00241	0	0	NA	NA	NA		0	0	NA	NA	NA		0	0	NA	NA	NA
GLYMA0101S00251	0	0	NA	NA	NA		0	0	NA	NA	NA		0	0	NA	NA	NA
GLYMA0101S00260	0	0	NA	NA	NA		0	0	NA	NA	NA		0	0	NA	NA	NA
GLYMA0103S100	50.4257	54.4548	-0.1109	0.76412	1		35.8108	30.1984	0.24592	0.55702	1		40.478	37.1231	0.12482	0.77888	1
GLYMA0103S50	29.2907	30.9819	-0.080982	0.90047	1		12.4467	11.1994	0.15234	0.89655	1		20.9627	17.2165	0.28403	0.63759	1
GLYMA0120S50	0	0	NA	NA	NA		0	0	NA	NA	NA		0	0	NA	NA	NA
GLYMA0121S00200	6.08986	4.91335	0.3097	0.85077	1		3.47899	3.44235	0.015275	1	1		5.61279	9.81594	-0.80641	0.44106	1
GLYMA0121S00230	0	0	NA	NA	NA		0	0	NA	NA	NA		0	0	NA	NA	NA
GLYMA0121S00240	0	0	NA	NA	NA		0	0	NA	NA	NA		0	0	NA	NA	NA
GLYMA0128S50	0	0	NA	NA	NA		0	0	NA	NA	NA		0	0	NA	NA	NA
GLYMA0146S00210	0	0	NA	NA	NA		0	0	NA	NA	NA		0	0	NA	NA	NA
GLYMA0165S00200	0.489536	0	Inf	0.99278	1		1.49128	2.52745	-0.76113	0.82302	1		5.10751	3.77976	0.43433	0.8402	1
GLYMA0165S50	0	0.482068	#NAME?	1	1		0.994855	1.56887	-0.65717	0.99672	1		1.01056	3.89551	-1.9467	0.37087	1
GLYMA0169S00200	4700.66	4477.23	0.070258	0.28071	1		2284.48	2968.37	-0.37781	2.43e-05	0.0013233		2198.06	2098.09	0.067153	0.54407	1
GLYMA0169S00210	5850.9	5318.92	0.13753	0.080952	0.66505		6079.91	5898.95	0.043592	0.58598	1		5987.89	5701.42	0.070727	0.48043	1
GLYMA0174S50	12.7411	21.0255	-0.72265	0.19885	0.92573		22.3732	26.625	-0.25101	0.64004	1		18.8869	23.3345	-0.30508	0.6186	1
GLYMA0175S50	0	0	NA	NA	NA		0	0	NA	NA	NA		0	0	NA	NA	NA
GLYMA0196S00210	0	1.46474	#NAME?	0.48488	1		0.498427	1.00225	-1.0078	0.99739	1		1.02424	1.44152	-0.49304	1	1
GLYMA0196S130	0	0	NA	NA	NA		0	0	NA	NA	NA		0	0	NA	NA	NA
GLYMA0196S50	0	0	NA	NA	NA		0	0	NA	NA	NA		0	0.467647	#NAME?	1	1
GLYMA01G00210	51.5974	54.4918	-0.078741	0.80623	1		85.5656	87.1081	-0.025776	0.94848	1		99.2418	89.6786	0.14618	0.60902	1
GLYMA01G00241	2.51949	1.48327	0.76435	0.79941	1		3.98542	8.62827	-1.1143	0.32825	0.89668		3.60536	6.31091	-0.8077	0.55392	1
GLYMA01G00270	250.65	303.904	-0.27794	0.054755	0.55676		446.7	411.359	0.11891	0.35855	0.91599		469.934	477.157	-0.022004	0.90998	1
GLYMA01G00280	62.1877	72.6064	-0.22347	0.43513	1		106.936	88.8964	0.26655	0.36891	0.92523		101.441	112.69	-0.15173	0.6563	1
GLYMA01G00291	67.7162	92.7048	-0.45314	0.076561	0.64727		102.498	74.6892	0.45663	0.071538	0.46228		108.023	102.99	0.068832	0.81	1
GLYMA01G00300	600.05	569.263	0.075989	0.46993	1		392.027	405.558	-0.048956	0.71665	1		433.389	485.463	-0.1637	0.2794	1
GLYMA01G00311	0	0	NA	NA	NA		0	0	NA	NA	NA		0	0	NA	NA	NA
GLYMA01G00321	460.391	442.739	0.056404	0.62624	1		326.323	362.986	-0.15361	0.28819	0.8577		417.643	397.805	0.07021	0.6347	1
GLYMA01G00341	114.333	113.396	0.011871	0.97143	1		123.864	102.098	0.27881	0.22255	0.78209		107.395	106.109	0.017369	0.93492	1
GLYMA01G00361	1.99405	0	Inf	0.31004	1		0.994855	0	Inf	0.70676	1		1.5432	0.973878	0.66411	0.97436	1
GLYMA01G00380	654.311	620.399	0.076781	0.45791	1		609.334	699.039	-0.19814	0.088499	0.52017		660.238	633.304	0.060086	0.66191	1
GLYMA01G00400	514.401	557.452	-0.11595	0.29834	1		446.256	450.706	-0.014317	0.94193	1		521.775	611.523	-0.22898	0.10538	0.71502
GLYMA01G00410	1088.89	1144.64	-0.072039	0.39088	1		597.93	525.874	0.18526	0.12599	0.61761		623.489	565.977	0.13962	0.31062	1
GLYMA01G00420	506.565	448.821	0.17461	0.12036	0.79007		364.655	480.682	-0.39855	0.002827	0.055518		275.834	273.635	0.011548	0.98034	1
GLYMA01G00430	2286.48	2266.74	0.012508	0.88295	1		2748.07	2479.59	0.14832	0.099302	0.5507		2692.37	2428.41	0.14887	0.1654	0.85592
GLYMA01G00440	0	0	NA	NA	NA		0	0	NA	NA	NA		0	0	NA	NA	NA
GLYMA01G00450	0	0	NA	NA	NA		0.498427	2.52745	-2.3422	0.43597	0.97004		0.505278	0	Inf	0.99108	1
GLYMA01G00460	487.688	436.009	0.1616	0.16248	0.87383		287.029	373.093	-0.37834	0.009076	0.12538		271.737	325.15	-0.25889	0.15311	0.82941
GLYMA01G00470	278.365	290.11	-0.059624	0.70306	1		220.351	274.396	-0.31645	0.052209	0.38748		223.516	240.948	-0.10834	0.56066	1
GLYMA01G00481	4.58535	9.84523	-1.1024	0.23557	0.97156		20.4135	16.3842	0.31722	0.7361	1		34.9199	28.2039	0.30816	0.52288	1
GLYMA01G00490	0	0.482068	#NAME?	1	1		0	0	NA	NA	NA		0.518961	1.94776	-1.9081	0.64164	1
GLYMA01G00500	8.19163	5.85895	0.48351	0.66874	1		20.3935	12.9419	0.65607	0.27875	0.84771		33.7999	64.0105	-0.92129	0.062746	0.5548
GLYMA01G00510	1521.12	1785.58	-0.23126	0.034038	0.43377		1715.25	1595.48	0.10443	0.27302	0.84223		1847.41	1573.4	0.23162	0.13687	0.80009
GLYMA01G00520	564.562	603.86	-0.097082	0.38038	1		646.658	610.235	0.083639	0.48567	0.99329		666.275	685.653	-0.041362	0.76939	1
GLYMA01G00530	0	0	NA	NA	NA		0	0	NA	NA	NA		0	0	NA	NA	NA
GLYMA01G00541	546.116	544.9	0.0032172	0.99617	1		227.315	191.384	0.24822	0.15888	0.68111		253.069	218.389	0.21263	0.2624	0.98465
GLYMA01G00551	0.525441	0	Inf	0.99278	1		0	0	NA	NA	NA		0	1.01246	#NAME?	0.74619	1
GLYMA01G00560	1406.03	1193.63	0.23627	0.0043386	0.11955		632.308	699.646	-0.146	0.3319	0.89904		709.06	759.426	-0.099001	0.43634	1
GLYMA01G00570	705.859	733.999	-0.056398	0.57808	1		274.104	280.235	-0.031914	0.83986	1		272.489	261.626	0.058692	0.75101	1
GLYMA01G00580	0.525441	0.500602	0.069866	1	1		2.98257	2.9194	0.030884	1	1		4.09696	0	Inf	0.086314	0.65186
GLYMA01G00590	599.672	627.537	-0.065527	0.51648	1		202.95	209.687	-0.047107	0.80511	1		224.527	210.55	0.092725	0.63025	1
GLYMA01G00600	203.678	199.037	0.03325	0.93193	1		41.2995	49.11	-0.24989	0.49718	0.99855		37.9105	65.2544	-0.78348	0.027472	0.34607
GLYMA01G00610	248.751	279.671	-0.16903	0.47483	1		171.612	181.929	-0.084233	0.67608	1		188.583	161.08	0.22742	0.2781	0.99941
GLYMA01G00620	8.08391	5.39542	0.58332	0.5753	1		2.48814	4.05265	-0.7038	0.72137	1		4.05591	6.3495	-0.64662	0.65756	1
GLYMA01G00640	236.822	262.651	-0.14934	0.32798	1		89.0545	80.7889	0.14053	0.6157	1		91.7584	90.7296	0.016267	0.98871	1
GLYMA01G00660	0.489536	0.500602	-0.032249	1	1		0	0.522958	#NAME?	0.9983	1		0.518961	1.87059	-1.8498	0.67297	1
GLYMA01G00670	336.114	309.115	0.12081	0.42369	1		268.611	305.073	-0.18363	0.23011	0.79126		247.579	295.403	-0.2548	0.15107	0.82577
GLYMA01G00680	1037.1	944.977	0.13421	0.33082	1		663.6	727.582	-0.1328	0.24746	0.81008		790.904	769.657	0.039288	0.78097	1
GLYMA01G00690	961.45	854.626	0.16992	0.065095	0.60375		520.263	598.029	-0.20097	0.14597	0.65991		542.696	558.33	-0.040972	0.75541	1
GLYMA01G00700	0	0	NA	NA	NA		0	0.479288	#NAME?	0.9983	1		0.505278	1.44152	-1.5124	0.81335	1
GLYMA01G00710	3.57037	2.48448	0.52313	0.82381	1		2.98457	3.44235	-0.20587	0.99482	1		3.07272	2.92163	0.072741	1	1
GLYMA01G00720	200.296	206.991	-0.047432	0.78998	1		417.823	374.358	0.15847	0.25436	0.81881		523.058	476.901	0.13328	0.3655	1
GLYMA01G00730	12.6693	13.7759	-0.12082	0.91612	1		20.3935	43.0966	-1.0795	0.010912	0.14206		111.901	47.4067	1.2391	0.00032815	0.012867
GLYMA01G00740	6210.93	6020.47	0.044934	0.49379	1		3785.31	4663.77	-0.30109	0.00041843	0.013153		3657.09	3566.66	0.036122	0.71425	1
GLYMA01G00750	19.7023	23.8808	-0.27749	0.70932	1		15.9197	19.0863	-0.26173	0.69186	1		24.486	18.195	0.42841	0.57384	1
GLYMA01G00760	737.323	781.315	-0.083607	0.40209	1		1239.58	1224.4	0.017777	0.83712	1		1288.16	1209.44	0.090977	0.43158	1
GLYMA01G00771	256.084	280.766	-0.13275	0.35881	1		120.373	124.932	-0.053631	0.84131	1		106.521	179.791	-0.75518	0.005767	0.11679
GLYMA01G00780	217.538	196.33	0.14799	0.36216	1		112.917	115.91	-0.037742	0.85957	1		122.731	104.754	0.22849	0.3686	1
GLYMA01G00790	5.63623	5.91455	-0.069538	1	1		16.4201	11.1994	0.55204	0.39341	0.9452		45.4897	32.2151	0.4978	0.22289	0.93977
GLYMA01G00805	3.04493	0.98267	1.6316	0.47215	1		20.3975	11.373	0.84278	0.1754	0.71064		132.66	64.864	1.0322	0.0001235	0.0056855
GLYMA01G00820	515.905	486.533	0.084569	0.45843	1		5318.76	3597.25	0.5642	1.6148e-08	2.0659e-06		3743.7	3166.17	0.24173	0.053458	0.50868
GLYMA01G00840	0	1.0012	#NAME?	0.70234	1		0.496428	4.18367	-3.0751	0.48037	0.99329		0.505278	1.01246	-1.0027	1	1
GLYMA01G00850	32.897	30.778	0.096055	0.86572	1		71.6236	69.9389	0.03434	0.93498	1		102.042	132.64	-0.37836	0.12753	0.77717
GLYMA01G00860	341.042	408.253	-0.25951	0.063028	0.59331		488.994	490.362	-0.0040307	0.99531	1		480.586	438.867	0.13101	0.37036	1
GLYMA01G00870	209.013	302.755	-0.53455	0.00030363	0.01647		150.754	90.593	0.73472	0.0022255	0.04682		159.413	138.874	0.19899	0.3722	1
GLYMA01G00880	82.4645	85.3811	-0.050143	0.83983	1		68.1386	69.7642	-0.034014	0.91789	1		84.9845	94.5094	-0.15326	0.58221	1
GLYMA01G00890	194.647	253.9	-0.3834	0.015372	0.27348		193.502	252.913	-0.38629	0.02285	0.23168		173.588	155.936	0.15471	0.4664	1
GLYMA01G00900	0.489536	0.482068	0.022178	1	1		0.496428	0.958575	-0.94931	0.99739	1		1.03792	1.01246	0.035832	1	1
GLYMA01G00910	69.2925	79.0215	-0.18955	0.4908	1		17.9154	29.7628	-0.73231	0.14216	0.65263		24.5681	25.0507	-0.028069	0.98135	1
GLYMA01G00920	0	0	NA	NA	NA		0	0	NA	NA	NA		5.1212	0	Inf	0.042212	0.44657
GLYMA01G00930	334.054	606.159	-0.85961	7.9325e-09	1.8645e-06		542.637	1352.56	-1.3176	1.8639e-06	0.00014551		476.764	223.814	1.091	0.00082161	0.026897
GLYMA01G00940	1753.98	1932.32	-0.1397	0.064294	0.59989		1053.01	1173.15	-0.15587	0.1339	0.63446		1144.54	1298.85	-0.18247	0.26179	0.98386
GLYMA01G00950	646.834	946.645	-0.54943	1.0681e-08	2.4368e-06		2534.13	3497.22	-0.46472	0.062031	0.42738		2798.63	2304.5	0.28027	0.20959	0.92632
GLYMA01G00960	1523.34	1486.69	0.03514	0.65379	1		1274.42	1383.78	-0.11878	0.22081	0.77994		1264.17	1253.27	0.012495	0.9092	1
GLYMA01G00975	318.807	382.685	-0.26347	0.045883	0.51282		670.51	627.713	0.095155	0.40036	0.94909		792.092	1044.54	-0.39912	0.0016424	0.045848
GLYMA01G00990	442.719	460.26	-0.056058	0.64538	1		636.227	633.461	0.0062859	0.96175	1		688.221	747.977	-0.12012	0.37602	1
GLYMA01G01000	337.534	380.089	-0.17131	0.17746	0.89608		185.073	216.223	-0.22443	0.21044	0.76546		207.306	178.764	0.2137	0.28249	1
GLYMA01G01010	139.995	147.03	-0.070731	0.73091	1		68.1286	56.4304	0.27179	0.37863	0.93431		92.0721	64.0444	0.52369	0.076876	0.62047
GLYMA01G01020	754.937	763.85	-0.016933	0.86644	1		840.563	895.524	-0.091377	0.40371	0.95141		824.95	949.824	-0.20335	0.10669	0.71838
GLYMA01G01030	22.2218	22.5087	-0.018511	1	1		32.8322	30.7639	0.093873	0.88235	1		97.8764	128.682	-0.39477	0.2807	1
GLYMA01G01050	16.2755	21.5261	-0.40338	0.4576	1		14.4204	18.0404	-0.32312	0.62439	1		31.1367	51.0707	-0.71388	0.077819	0.62255
GLYMA01G01060	1456.04	1641.6	-0.17305	0.027422	0.38486		327.269	357.143	-0.12602	0.42507	0.96624		338.777	366.053	-0.11172	0.51977	1
GLYMA01G01070	106.99	97.2658	0.13748	0.5572	1		34.3135	34.6856	-0.015559	0.98355	1		22.4785	21.0734	0.093124	0.88714	1
GLYMA01G01080	201.24	206.157	-0.034828	0.84149	1		205.441	195.743	0.069764	0.70097	1		327.497	310.599	0.076427	0.66148	1
GLYMA01G01090	0.489536	0	Inf	0.99278	1		0	0	NA	NA	NA		3.04535	2.45399	0.31148	0.96035	1
GLYMA01G01101	0	0	NA	NA	NA		0	0	NA	NA	NA		0	0	NA	NA	NA
GLYMA01G01110	454.315	409.273	0.15063	0.21296	0.94473		339.272	354.706	-0.064181	0.65451	1		403.004	424.581	-0.075247	0.62462	1
GLYMA01G01120	2261.58	1919.41	0.23666	0.0012737	0.050022		893.468	1226.43	-0.45698	0.002714	0.053883		766.949	730.6	0.07005	0.66321	1
GLYMA01G01130	4.58535	1.92827	1.2497	0.44376	1		0	0	NA	NA	NA		7.16968	15.1916	-1.0833	0.18154	0.88217
GLYMA01G01140	286.344	278.3	0.041112	0.82968	1		305.927	311.219	-0.024744	0.89523	1		284.206	250.652	0.18125	0.32911	1
GLYMA01G01150	11.2007	4.91335	1.1888	0.17302	0.89014		13.4275	16.8198	-0.32497	0.61445	1		25.5239	19.0099	0.4251	0.44256	1
GLYMA01G01160	1.01498	3.41154	-1.749	0.39797	1		2.98457	0.522958	2.5128	0.33021	0.89823		0	1.90917	#NAME?	0.39948	1
GLYMA01G01165	0	0	NA	NA	NA		0	0	NA	NA	NA		0	0.50623	#NAME?	1	1
GLYMA01G01170	156.747	147.196	0.090695	0.64092	1		521.334	410.88	0.34349	0.036414	0.31052		764.792	682.37	0.16451	0.20423	0.91856
GLYMA01G01180	4548.03	4810.17	-0.080847	0.21125	0.94283		3276.1	4826.71	-0.55906	0.0018353	0.040819		5700.38	6596.26	-0.21059	0.09503	0.67995
GLYMA01G01190	1609.89	1513.22	0.089342	0.25098	0.98633		1779.36	2048.58	-0.20326	0.029503	0.27181		1894.98	1772.19	0.096647	0.3825	1
GLYMA01G01210	49.1007	61.4632	-0.32398	0.30179	1		184.591	152.386	0.2766	0.2734	0.84251		225.66	240.543	-0.092144	0.65319	1
GLYMA01G01220	691.356	658.463	0.070327	0.51255	1		579.486	673.243	-0.21635	0.066845	0.44571		611.526	595.289	0.038822	0.79695	1
GLYMA01G01230	657.891	650.472	0.016362	0.8702	1		679.536	655.51	0.051932	0.65903	1		726.035	711.817	0.028534	0.8567	1
GLYMA01G01240	1.05088	1.50181	-0.5151	1	1		14.4224	13.5958	0.085148	0.94255	1		24.0628	15.582	0.62692	0.28558	1
GLYMA01G01251	0	0	NA	NA	NA		0	0	NA	NA	NA		0	0	NA	NA	NA
GLYMA01G01260	156.926	96.2833	0.70473	0.019477	0.31615		418.382	216.484	0.95056	2.5818e-10	4.9523e-08		519.578	476.901	0.12365	0.55016	1
GLYMA01G01270	2866.85	2521.07	0.18543	0.0077215	0.17659		2095.72	2348.04	-0.16401	0.073737	0.47046		2201.85	2049.1	0.10373	0.34408	1
GLYMA01G01280	161.476	187.746	-0.21746	0.2245	0.95942		360.646	382.727	-0.085732	0.55864	1		397.172	435.203	-0.13192	0.40822	1
GLYMA01G01291	43.1904	30.5184	0.50103	0.18634	0.90701		96.497	75.0363	0.36289	0.17325	0.70756		73.8547	80.2099	-0.11909	0.69914	1
GLYMA01G01300	45.7817	47.5761	-0.055466	0.88356	1		97.4998	97.5225	-0.00033497	1	1		127.566	118.813	0.10255	0.67909	1
GLYMA01G01310	2235.65	2086.02	0.099938	0.27036	1		3330.59	3892.7	-0.22499	0.0089404	0.12419		3564.2	3699.73	-0.053842	0.75544	1
GLYMA01G01330	352.305	311.284	0.17859	0.18614	0.90691		221.823	274.308	-0.30639	0.05741	0.40974		223.612	233.431	-0.062003	0.7334	1
GLYMA01G01340	387.529	386.69	0.0031259	0.98306	1		368.601	306.601	0.2657	0.063347	0.43155		353.39	414.756	-0.231	0.14554	0.81895
GLYMA01G01350	515.608	476.187	0.11475	0.32294	1		307.412	328.429	-0.095406	0.51395	1		276.94	235.215	0.23559	0.19325	0.90065
GLYMA01G01360	321.317	347.365	-0.11245	0.39335	1		151.718	156.307	-0.042983	0.85405	1		172.55	225.79	-0.38797	0.049343	0.487
GLYMA01G01365	1.05088	0	Inf	0.67707	1		0.498427	0	Inf	1	1		0	0.50623	#NAME?	1	1
GLYMA01G01370	9057.92	9342.5	-0.04463	0.464	1		3041.35	2856.35	0.090543	0.30632	0.87797		2583.79	2437.71	0.083962	0.44915	1
GLYMA01G01380	2124.12	1931.41	0.13721	0.11661	0.7775		1975.38	2055.34	-0.057243	0.53951	1		1923.78	1715.61	0.16522	0.15016	0.82437
GLYMA01G01390	1632.79	1444.45	0.17682	0.02743	0.38486		1503.16	1687.07	-0.16652	0.080288	0.49283		1668.51	1627.03	0.036319	0.72664	1
GLYMA01G01400	23.2368	13.2568	0.80968	0.13629	0.82632		109.929	63.0542	0.8019	0.0018657	0.041261		164.725	115.978	0.50621	0.028536	0.35427
GLYMA01G01410	1561.06	1754.84	-0.16882	0.02672	0.37877		564.577	631.628	-0.1619	0.17416	0.70895		560.682	595.482	-0.086875	0.53206	1
GLYMA01G01420	0.979072	0.98267	-0.0052923	1	1		6.95999	12.1143	-0.79955	0.34106	0.90321		4.08328	6.81714	-0.73944	0.57719	1
GLYMA01G01431	175.578	184.353	-0.070356	0.71415	1		274.026	296.796	-0.11516	0.50164	1		286.746	314.129	-0.13158	0.46152	1
GLYMA01G01440	170.337	175.787	-0.045437	0.80928	1		182.565	167.635	0.12309	0.53451	1		168.863	155.391	0.11994	0.57415	1
GLYMA01G01450	60.5168	93.0569	-0.62078	0.016688	0.28871		360.18	398.81	-0.14698	0.50714	1		425.236	276.538	0.62079	0.00011344	0.0052829
GLYMA01G01460	1407.27	1312.96	0.10008	0.21676	0.94886		1072	1177.67	-0.13563	0.21979	0.77872		1034.69	966.621	0.098171	0.43749	1
GLYMA01G01470	1032.31	1058.09	-0.035593	0.69838	1		1875.3	1881.99	-0.0051402	0.95191	1		1975.28	1909.9	0.048559	0.64916	1
GLYMA01G01480	1116	1230.06	-0.14039	0.098136	0.7234		1056.12	971.002	0.12123	0.24189	0.80273		847.428	704.441	0.26661	0.041621	0.44261
GLYMA01G01491	64.3613	82.8966	-0.36512	0.16891	0.88379		126.811	132.862	-0.067248	0.76344	1		154.66	147.644	0.066983	0.78144	1
GLYMA01G01500	7.52256	7.36076	0.031371	1	1		0.498427	0	Inf	1	1		0	0.467647	#NAME?	1	1
GLYMA01G01510	2.51949	0.964136	1.3858	0.61073	1		2.48614	1.96082	0.34245	1	1		3.0864	1.40294	1.1375	0.66991	1
GLYMA01G01521	60.2655	75.1094	-0.31766	0.25623	0.99256		74.6261	80.5716	-0.11059	0.7035	1		54.79	62.4871	-0.18965	0.57861	1
GLYMA01G01530	4.05991	3.50421	0.21236	0.97394	1		0.996854	0.479288	1.0565	1	1		1.02424	0.935294	0.13106	1	1
GLYMA01G01550	931.64	1104.22	-0.24519	0.20498	0.93426		1453.72	1437.01	0.016686	0.89824	1		1527.85	1697.55	-0.15195	0.19104	0.89779
GLYMA01G01560	127.825	127.951	-0.0014237	0.99821	1		229.315	179.054	0.35694	0.040941	0.33513		159.59	221.774	-0.47472	0.019027	0.27278
GLYMA01G01570	2506.32	2902.73	-0.21184	0.232	0.96871		2354.78	1857.85	0.34196	0.27958	0.84848		3346.02	3100.62	0.10989	0.3582	1
GLYMA01G01580	9.97024	16.7981	-0.75259	0.39239	1		17.409	15.9486	0.1264	0.88768	1		25.0597	32.3309	-0.36755	0.47519	1
GLYMA01G01590	210.707	206.342	0.030201	0.8432	1		158.176	162.842	-0.041942	0.83803	1		205.285	203.309	0.013953	0.95346	1
GLYMA01G01601	289.614	274.591	0.076847	0.60095	1		263.615	246.77	0.095265	0.55803	1		356.831	362.88	-0.02425	0.87509	1
GLYMA01G01610	1159.5	1103.87	0.070925	0.40101	1		1278.91	1393.86	-0.12417	0.21213	0.76791		1283.33	1178.68	0.12272	0.29902	1
GLYMA01G01620	44.0976	48.3176	-0.13185	0.73261	1		62.6599	45.8413	0.45089	0.16816	0.69989		73.7042	51.1865	0.52598	0.1059	0.71642
GLYMA01G01630	2.02995	4.41275	-1.1202	0.49013	1		25.3758	24.7505	0.035999	1	1		23.5028	21.6954	0.11544	0.84642	1
GLYMA01G01641	0	0	NA	NA	NA		0	0	NA	NA	NA		0	0	NA	NA	NA
GLYMA01G01651	0	0	NA	NA	NA		0.498427	0	Inf	1	1		1.01056	0.50623	0.99728	0.98109	1
GLYMA01G01661	0	0	NA	NA	NA		0	0	NA	NA	NA		0	0	NA	NA	NA
GLYMA01G01671	0	0	NA	NA	NA		0	0	NA	NA	NA		0	0	NA	NA	NA
GLYMA01G01680	0	0.482068	#NAME?	1	1		1.49328	1.56887	-0.071243	1	1		0.518961	1.01246	-0.96417	1	1
GLYMA01G01690	0	0	NA	NA	NA		0.496428	0	Inf	1	1		0.505278	0.935294	-0.88834	1	1
GLYMA01G01700	0	0	NA	NA	NA		0	0	NA	NA	NA		0.505278	0	Inf	0.99108	1
GLYMA01G01715	0	0	NA	NA	NA		0	0	NA	NA	NA		0	0	NA	NA	NA
GLYMA01G01730	830.509	830.3	0.00036192	0.98224	1		2019.05	2210.16	-0.13047	0.15844	0.68057		1651.33	1584.05	0.060017	0.5928	1
GLYMA01G01740	344.805	368.557	-0.096106	0.46109	1		550.601	557.637	-0.018319	0.88128	1		609.669	602.295	0.017556	0.91126	1
GLYMA01G01750	259.012	243.943	0.086472	0.65762	1		218.88	231.169	-0.078809	0.65429	1		289.956	262.561	0.14318	0.42122	1
GLYMA01G01770	66.2476	61.5003	0.10728	0.71322	1		106.45	89.6355	0.24803	0.30953	0.87954		118.348	119.667	-0.01599	0.98607	1
GLYMA01G01780	20.1918	16.6683	0.27666	0.63676	1		27.3615	27.6273	-0.013945	1	1		97.549	93.926	0.054604	0.91122	1
GLYMA01G01790	100.362	117.383	-0.22601	0.32402	1		433.25	362.595	0.25684	0.059761	0.41915		312.147	293.228	0.0902	0.61691	1
GLYMA01G01805	492.691	459.037	0.10207	0.37306	1		324.867	352.876	-0.11931	0.41112	0.95683		318.456	323.448	-0.022437	0.90638	1
GLYMA01G01820	0	0	NA	NA	NA		0	0	NA	NA	NA		0	0	NA	NA	NA
GLYMA01G01830	617.475	615.856	0.0037876	0.97437	1		380.543	375.407	0.019606	0.88168	1		338.081	349.472	-0.047809	0.77293	1
GLYMA01G01840	440.2	438.437	0.0057874	0.95758	1		538.221	543.127	-0.013091	0.91455	1		545.072	520.677	0.066058	0.63946	1
GLYMA01G01850	1285.05	1097.31	0.22786	0.0063602	0.15409		1345.59	1274.46	0.078355	0.43147	0.96917		1388.05	1251.51	0.14939	0.21461	0.93119
GLYMA01G01860	625.595	700.662	-0.16349	0.10796	0.754		632.236	642.261	-0.022697	0.84038	1		670.304	672.206	-0.0040868	0.95406	1
GLYMA01G01875	242.661	235.34	0.044193	0.80421	1		324.779	298.494	0.12176	0.42238	0.96437		266.193	345.654	-0.37686	0.026379	0.33766
GLYMA01G01890	1025.22	1037.7	-0.017458	0.86086	1		356.653	380.068	-0.09174	0.52892	1		381.331	355.595	0.10081	0.54287	1
GLYMA01G01900	2058.65	2088.17	-0.020543	0.79362	1		3172.87	3103.11	0.032072	0.71792	1		3603.51	3820.89	-0.084507	0.43034	1
GLYMA01G01910	2075.99	1981.19	0.067428	0.38278	1		1218.78	1164.91	0.065209	0.50893	1		1224.76	1249.12	-0.028414	0.8161	1
GLYMA01G01920	91.4916	97.2658	-0.088294	0.71335	1		86.06	76.3454	0.1728	0.51282	1		91.0615	96.1824	-0.078931	0.78959	1
GLYMA01G01930	124.137	134.681	-0.11761	0.57793	1		227.339	216.268	0.072029	0.66401	1		244.916	236.85	0.048317	0.80608	1
GLYMA01G01940	693.481	604.731	0.19756	0.054437	0.55535		621.817	591.545	0.072002	0.52928	1		530.801	510.61	0.055951	0.7266	1
GLYMA01G01950	865.475	842.871	0.03818	0.69671	1		789.385	878.098	-0.15365	0.17302	0.70744		797.623	774.93	0.041639	0.77807	1
GLYMA01G01960	111.158	112.117	-0.012394	0.97641	1		206.411	149.116	0.46909	0.011908	0.15098		190.44	227.94	-0.25932	0.1733	0.86956
GLYMA01G01970	67.4062	72.8844	-0.11273	0.70997	1		81.0837	85.93	-0.08375	0.7389	1		91.171	99.104	-0.12037	0.66585	1
GLYMA01G01980	0	0.482068	#NAME?	1	1		1.49528	2.48378	-0.73212	0.82357	1		7.18336	5.7661	0.31706	0.847	1
GLYMA01G01990	554.677	509.709	0.12197	0.2723	1		629.699	608.097	0.050362	0.69473	1		673.554	594.359	0.18046	0.19599	0.90571
GLYMA01G02020	0	0	NA	NA	NA		0	0	NA	NA	NA		0	0	NA	NA	NA
GLYMA01G02031	93.5443	95.8752	-0.035508	0.92038	1		106.46	107.676	-0.016391	0.97231	1		101.932	130.452	-0.3559	0.34511	1
GLYMA01G02040	60.8986	72.8844	-0.2592	0.36397	1		75.621	73.2076	0.046793	0.88082	1		95.1174	106.114	-0.15783	0.56933	1
GLYMA01G02050	151.852	157.227	-0.050188	0.81393	1		194.98	175.566	0.15131	0.42894	0.96817		218.614	228.471	-0.063627	0.75956	1
GLYMA01G02060	1521.9	1487.8	0.032692	0.68245	1		4444.48	4114.11	0.11143	0.43246	0.96956		4407.23	4267.46	0.046496	0.628	1
GLYMA01G02070	1.57632	2.92948	-0.89408	0.69006	1		0.994855	0.522958	0.92779	1	1		6.15912	2.84447	1.1146	0.44679	1
GLYMA01G02080	0	0	NA	NA	NA		0	0	NA	NA	NA		0	0	NA	NA	NA
GLYMA01G02090	457.657	500.624	-0.12946	0.26227	0.99563		601.961	673.028	-0.161	0.17653	0.71217		697.467	633.459	0.13887	0.31017	1
GLYMA01G02100	734.432	674.353	0.12312	0.23066	0.96654		718.8	732.2	-0.026647	0.80053	1		684.533	729.067	-0.090931	0.48737	1
GLYMA01G02110	124.784	128.526	-0.042629	0.88579	1		426.267	335.318	0.34623	0.011705	0.14911		541.495	628.099	-0.21404	0.18785	0.89244
GLYMA01G02120	323.18	310.95	0.055657	0.69645	1		524.843	534.802	-0.027118	0.81157	1		490.077	614.279	-0.32589	0.095396	0.681
GLYMA01G02130	0	0	NA	NA	NA		0	0	NA	NA	NA		0	0	NA	NA	NA
GLYMA01G02140	87.0726	89.9236	-0.04648	0.87961	1		100.468	91.8136	0.12996	0.61977	1		121.024	117.921	0.037478	0.91191	1
GLYMA01G02150	1182.62	1191.26	-0.010491	0.90687	1		209.388	307.774	-0.55569	0.00049932	0.015188		223.721	282.352	-0.33579	0.06379	0.561
GLYMA01G02160	0	0	NA	NA	NA		0	0	NA	NA	NA		0	0	NA	NA	NA
GLYMA01G02171	0	0	NA	NA	NA		0	0	NA	NA	NA		0	0	NA	NA	NA
GLYMA01G02180	454.396	527.731	-0.21585	0.06041	0.58184		1472.36	1224.27	0.26621	0.0064171	0.09852		1486.64	948.8	0.64788	0.012987	0.20947
GLYMA01G02190	66.7731	63.855	0.064466	0.83674	1		76.5979	53.25	0.52452	0.072322	0.46565		85.5993	90.9997	-0.088263	0.76906	1
GLYMA01G02200	199.748	189.414	0.076637	0.68206	1		119.913	115.345	0.056039	0.83034	1		144.991	174.951	-0.27098	0.20956	0.92632
GLYMA01G02215	5.4208	8.84403	-0.7062	0.53541	1		54.731	38.3899	0.51163	0.14599	0.65992		62.9839	99.7121	-0.66279	0.3569	1
GLYMA01G02230	751.612	721.984	0.058021	0.70455	1		493.018	349.695	0.49554	0.00023598	0.0082884		1565.04	1211.4	0.36953	0.28453	1
GLYMA01G02235	1.05088	0	Inf	0.67707	1		0.996854	0	Inf	0.70652	1		0	0.973878	#NAME?	0.75111	1
GLYMA01G02240	712.834	593.922	0.26329	0.0098329	0.20577		290.972	304.462	-0.065382	0.66222	1		291.511	298.295	-0.033188	0.85823	1
GLYMA01G02251	1320.19	1145.7	0.20452	0.014727	0.26648		2066.42	1603.76	0.36567	9.8302e-05	0.0041335		2502.35	2160.73	0.21176	0.15518	0.83474
GLYMA01G02260	0	0	NA	NA	NA		0.498427	0.479288	0.056491	1	1		0	0	NA	NA	NA
GLYMA01G02270	203.831	213.758	-0.068609	0.68443	1		432.688	390.045	0.14969	0.27892	0.84783		411.484	358.473	0.19897	0.2084	0.92499
GLYMA01G02280	355.399	354.484	0.0037167	1	1		376.033	409.523	-0.12309	0.3676	0.92376		438.865	433.337	0.018288	0.89287	1
GLYMA01G02290	56.8387	73.9784	-0.38023	0.17272	0.8896		31.8354	65.1023	-1.0321	0.0025907	0.052079		28.0776	40.1605	-0.51635	0.25975	0.9823
GLYMA01G02295	0	0	NA	NA	NA		0	0	NA	NA	NA		1.03792	0.50623	1.0358	0.98115	1
GLYMA01G02300	72.4093	68.3975	0.082231	0.77343	1		225.318	250.171	-0.15095	0.38908	0.94193		143.94	152.908	-0.087199	0.68321	1
GLYMA01G02310	0	0.482068	#NAME?	1	1		0.496428	0.522958	-0.075111	1	1		1.02424	4.98514	-2.2831	0.27034	0.99171
GLYMA01G02321	1059.33	1208.31	-0.18984	0.059917	0.58089		1143.06	1027.78	0.15337	0.13126	0.62849		936.823	1039.58	-0.15015	0.24059	0.96256
GLYMA01G02330	132.329	109.688	0.27072	0.19369	0.91953		199.42	193.385	0.044327	0.93218	1		172.223	298.161	-0.79182	2.3849e-05	0.0014159
GLYMA01G02340	352.04	312.99	0.16962	0.20381	0.93225		962.529	833.121	0.20831	0.058148	0.41242		799.029	765.38	0.062072	0.65274	1
GLYMA01G02350	1424.82	1568.4	-0.13851	0.076524	0.64727		2230.02	2160.99	0.045364	0.67259	1		2114.45	2006.96	0.075275	0.51471	1
GLYMA01G02360	48.4448	53.0827	-0.1319	0.68554	1		78.0971	64.7115	0.27125	0.38981	0.94237		96.2375	74.0486	0.37813	0.17018	0.86531
GLYMA01G02380	309.578	283.454	0.12719	0.37369	1		302.946	348.91	-0.20379	0.1658	0.69494		310.468	296.42	0.066801	0.71927	1
GLYMA01G02390	1148.82	1124.54	0.030816	0.7342	1		1513.11	1428.89	0.082619	0.40264	0.951		1802.83	1781.59	0.017094	0.90229	1
GLYMA01G02400	1441.49	1458.45	-0.016875	0.87322	1		1584.39	2830.53	-0.83714	8.2488e-09	1.1401e-06		2290.09	2177.89	0.072472	0.51208	1
GLYMA01G02420	464.415	540.821	-0.21973	0.051796	0.54207		178.065	223.76	-0.32954	0.059591	0.41862		208.575	248.262	-0.25129	0.1904	0.89707
GLYMA01G02435	0	0	NA	NA	NA		0	0	NA	NA	NA		0	0	NA	NA	NA
GLYMA01G02451	8.04801	7.80576	0.044093	1	1		32.3338	34.512	-0.094054	0.85376	1		31.1641	40.7485	-0.38687	0.37623	1
GLYMA01G02465	275.989	308.948	-0.16275	0.25767	0.99347		207.901	215.569	-0.052255	0.77671	1		250.338	196.029	0.35281	0.064907	0.56705
GLYMA01G02480	2635.84	2451.84	0.1044	0.14118	0.83508		1448.7	1528.64	-0.07749	0.42803	0.96787		1576.62	1831.89	-0.2165	0.056658	0.52311
GLYMA01G02510	37.0646	52.7118	-0.50808	0.13841	0.83063		26.8571	41.3967	-0.62421	0.12256	0.60932		36.9821	41.761	-0.17533	0.68012	1
GLYMA01G02525	1.46861	6.39662	-2.1229	0.13396	0.82318		0.992856	11.5913	-3.5453	0.0035388	0.064926		3.59168	7.86819	-1.1314	0.35397	1
GLYMA01G02540	0	0	NA	NA	NA		0	0	NA	NA	NA		0	0	NA	NA	NA
GLYMA01G02550	0.525441	0	Inf	0.99278	1		0	0	NA	NA	NA		0	0	NA	NA	NA
GLYMA01G02560	252.155	122.055	1.0468	1.2273e-09	3.3403e-07		640.194	355.492	0.84869	3.8492e-11	8.2223e-09		536.811	223.191	1.2661	5.586e-15	2.017e-12
GLYMA01G02570	847.287	738.209	0.19882	0.50169	1		1190.04	748.513	0.66891	0.0057181	0.090939		612.866	290.847	1.0753	1.0579e-05	0.00070118
GLYMA01G02580	3.60628	0	Inf	0.090103	0.69961		25.3758	13.5085	0.90959	0.095421	0.53954		79.1401	85.7398	-0.11556	0.77732	1
GLYMA01G02610	66.3553	77.9645	-0.23261	0.57719	1		357.141	321.107	0.15344	0.30792	0.87878		272.092	287.559	-0.079765	0.72339	1
GLYMA01G02620	978.61	861.041	0.18465	0.040407	0.47648		652.065	862.141	-0.40291	0.0003273	0.010855		493.191	481.505	0.034596	0.83355	1
GLYMA01G02630	280.705	230.668	0.28324	0.051526	0.54083		305.421	301.675	0.017802	0.91621	1		312.503	307.745	0.022131	0.89894	1
GLYMA01G02640	589.711	608.31	-0.044798	0.6773	1		897.345	953.741	-0.087934	0.4114	0.95708		963.168	1019.01	-0.081312	0.50238	1
GLYMA01G02660	664.748	671.497	-0.014575	0.8906	1		1391.77	1395.73	-0.0040944	0.96908	1		1289.99	1256.48	0.037975	0.7346	1
GLYMA01G02670	16.3473	2.44741	2.7397	0.0016117	0.058878		15.4113	6.5801	1.2278	0.095733	0.54068		8.23496	8.7649	-0.089975	0.99044	1
GLYMA01G02691	24.539	16.1677	0.60196	0.26096	0.99524		65.6684	67.0206	-0.029403	0.97773	1		66.6029	72.1441	-0.1153	0.73772	1
GLYMA01G02710	0	0	NA	NA	NA		0	0	NA	NA	NA		0.505278	1.90917	-1.9178	0.64477	1
GLYMA01G02720	7130.55	6567.11	0.11876	0.1267	0.80906		3665.79	4236.15	-0.20863	0.025522	0.24873		3510.71	3208.35	0.12993	0.2333	0.95342
GLYMA01G02740	16.3473	13.1826	0.31042	0.67213	1		70.6447	60.4394	0.22509	0.4593	0.98238		73.7179	56.0558	0.39515	0.21747	0.93329
GLYMA01G02750	117.953	141.504	-0.26264	0.18872	0.91022		524.301	602.125	-0.19967	0.10052	0.55322		491.512	569.428	-0.21229	0.13291	0.79171
GLYMA01G02760	84.2203	85.4552	-0.021	0.93602	1		84.0663	112.425	-0.41937	0.083261	0.50314		79.8086	88.1166	-0.14287	0.63926	1
GLYMA01G02780	332.792	397.277	-0.25553	0.045499	0.51		175.585	129.637	0.43769	0.029773	0.27301		188.746	246.516	-0.38523	0.043768	0.4551
GLYMA01G02790	483.233	540.876	-0.16258	0.15253	0.85627		543.127	535.243	0.021096	0.85395	1		562.703	703.294	-0.32175	0.019651	0.27826
GLYMA01G02800	183.972	165.015	0.15689	0.54792	1		259.151	240.884	0.10545	0.55337	1		247.402	222.049	0.15598	0.41108	1
GLYMA01G02810	80.4932	70.2887	0.19557	0.46053	1		138.777	144.629	-0.059586	0.8104	1		152.925	157.889	-0.046079	0.84972	1
GLYMA01G02820	570.606	730.568	-0.35652	0.00050878	0.0248		663.604	465.043	0.51296	2.6075e-05	0.0014069		658.053	652.975	0.011177	0.9412	1
GLYMA01G02830	1.50451	1.0012	0.58756	0.98197	1		2.48814	0.958575	1.3761	0.64492	1		3.0864	0.973878	1.6641	0.51052	1
GLYMA01G02840	442.899	604.638	-0.4491	0.0025001	0.081377		851.542	876.175	-0.041141	0.69924	1		597.746	899.459	-0.58952	7.5927e-05	0.0037874
GLYMA01G02850	1723.56	1401.16	0.29877	0.00015947	0.0098173		3540.74	2002.97	0.82191	3.29e-20	2.2737e-17		3169.93	2307.82	0.45792	0.022499	0.30502
GLYMA01G02880	534.152	630.707	-0.23972	0.023457	0.34945		503.873	505.046	-0.0033531	1	1		372.918	316.949	0.23461	0.15209	0.82818
GLYMA01G02890	769.506	806.698	-0.068096	0.4812	1		1222.69	1160.03	0.075899	0.45344	0.97876		1131.13	1268.43	-0.16528	0.28122	1
GLYMA01G02900	212.917	189.192	0.17044	0.29359	1		228.334	238.359	-0.061987	0.71516	1		224.486	204.514	0.13443	0.48889	1
GLYMA01G02920	74.152	76.1291	-0.037963	0.9333	1		91.0443	87.4563	0.058005	0.84528	1		95.268	88.6614	0.10368	0.71466	1
GLYMA01G02930	7.10484	9.36316	-0.39819	0.68993	1		3.97542	4.00898	-0.012128	1	1		2.0348	5.7661	-1.5027	0.32391	1
GLYMA01G02941	421.01	404.545	0.057554	0.6216	1		545.199	529.271	0.042776	0.73691	1		528.29	597.807	-0.17835	0.2088	0.9257
GLYMA01G02950	683.735	570.467	0.26129	0.011269	0.22394		850.633	690.716	0.30045	0.0082863	0.11817		1645.15	1607.4	0.033494	0.9578	1
GLYMA01G02963	0	0	NA	NA	NA		0	0	NA	NA	NA		0	0	NA	NA	NA
GLYMA01G02976	0	0	NA	NA	NA		0	0	NA	NA	NA		0	0	NA	NA	NA
GLYMA01G02990	57.9483	55.0851	0.073103	0.80921	1		30.3341	37.7371	-0.31504	0.46686	0.98628		88.6583	72.3849	0.29257	0.3402	1
GLYMA01G03005	13.5765	4.93188	1.4609	0.064845	0.60214		30.3321	19.3473	0.64871	0.185	0.72584		92.2637	52.7916	0.80545	0.041309	0.44016
GLYMA01G03020	775.511	777.755	-0.0041696	0.98432	1		576.984	564.001	0.032833	0.78988	1		473.936	573.315	-0.27464	0.0559	0.51901
GLYMA01G03030	194.301	201.596	-0.05317	0.7811	1		306.91	330.391	-0.10636	0.47548	0.99236		334.147	296.179	0.17401	0.29838	1
GLYMA01G03040	5.11079	7.36076	-0.52631	0.63522	1		2.48614	1.04592	1.2491	0.64219	1		4.11064	6.77856	-0.72162	0.57736	1
GLYMA01G03050	4.54944	1.4462	1.6534	0.32067	1		0.496428	0	Inf	1	1		0	0	NA	NA	NA
GLYMA01G03060	393.452	400.132	-0.024289	0.8471	1		1406.76	1229.45	0.19436	0.04804	0.36853		1576.46	1679.97	-0.091749	0.41946	1
GLYMA01G03070	5585.95	5441.66	0.037758	0.769	1		2005.2	1641.41	0.28881	0.002079	0.044613		2190.73	3428.48	-0.64616	1.6195e-09	2.7592e-07
GLYMA01G03090	280.731	241.607	0.21652	0.22409	0.95926		606.84	535.766	0.17971	0.13618	0.63928		627.845	631.091	-0.00744	0.94957	1
GLYMA01G03100	408.631	377.216	0.11541	0.47318	1		307.422	247.641	0.31197	0.045955	0.3592		348.296	305.986	0.18685	0.24934	0.97232
GLYMA01G03110	45.5303	28.0339	0.69966	0.061325	0.58613		221.835	251.515	-0.18116	0.52034	1		182.109	159.605	0.1903	0.37473	1
GLYMA01G03120	373.714	280.877	0.412	0.0020172	0.069132		55.7419	41.5277	0.42469	0.36273	0.91974		108.037	112.193	-0.054467	0.84271	1
GLYMA01G03130	186.576	189.21	-0.020225	0.92418	1		254.715	268.166	-0.074244	0.66503	1		295.077	334.156	-0.17943	0.29321	1
GLYMA01G03140	0	0	NA	NA	NA		0	0	NA	NA	NA		0	0	NA	NA	NA
GLYMA01G03150	63.9076	78.3726	-0.29436	0.27258	1		64.1732	148.248	-1.208	0.029567	0.27192		126.514	156.742	-0.30909	0.49978	1
GLYMA01G03160	725.274	730.012	-0.0093941	0.95877	1		623.8	609.796	0.032758	0.81279	1		559.958	494.648	0.17892	0.20348	0.91758
GLYMA01G03180	2881.04	2667.24	0.11124	0.16219	0.87341		2009.09	2282.46	-0.18404	0.047702	0.36666		1831.69	1866.02	-0.026784	0.81884	1
GLYMA01G03190	166.73	268.343	-0.68656	1.7094e-05	0.0015599		158.172	226.988	-0.52112	0.0043705	0.074961		156.954	186.594	-0.24956	0.24724	0.97014
GLYMA01G03200	0	0	NA	NA	NA		0	0	NA	NA	NA		0	0	NA	NA	NA
GLYMA01G03210	77.3765	62.5758	0.30629	0.38474	1		143.744	138.267	0.056037	0.77321	1		141.208	133.812	0.07762	0.74145	1
GLYMA01G03220	178.766	184.315	-0.044101	0.82385	1		434.66	407.868	0.091784	0.56497	1		557.446	458.219	0.28279	0.047759	0.47894
GLYMA01G03240	28.4194	37.3044	-0.39247	0.33162	1		64.1712	45.755	0.48799	0.12267	0.60946		122.403	68.832	0.83049	0.0019492	0.052551
GLYMA01G03260	4447.98	4854.93	-0.1263	0.046973	0.51804		2171.15	2224.15	-0.034788	0.69876	1		2018.98	2220.5	-0.13726	0.21994	0.93638
GLYMA01G03270	334.57	354.818	-0.08477	0.5366	1		324.333	327.122	-0.012353	0.93253	1		398.443	455.003	-0.1915	0.20905	0.92613
GLYMA01G03281	0.489536	1.96534	-2.0053	0.58941	1		0	3.05041	#NAME?	0.15299	0.67149		0	1.44152	#NAME?	0.54962	1
GLYMA01G03290	2.51949	2.46594	0.030993	1	1		11.4478	8.40991	0.44491	0.62166	1		9.77817	16.5559	-0.75971	0.30016	1
GLYMA01G03301	3.57037	3.91215	-0.13189	1	1		15.9177	15.9923	-0.0067437	1	1		18.9963	24.3469	-0.35802	0.53757	1
GLYMA01G03310	2.02995	1.46474	0.4708	0.97845	1		0.992856	0.479288	1.0507	1	1		0.518961	0	Inf	0.99108	1
GLYMA01G03321	0	0	NA	NA	NA		0	0	NA	NA	NA		0.505278	0	Inf	0.99108	1
GLYMA01G03330	788.125	855.238	-0.1179	0.20584	0.93546		1103.24	1158.9	-0.071008	0.50451	1		1141.26	1143.99	-0.0034495	1	1
GLYMA01G03340	0	0	NA	NA	NA		0	0	NA	NA	NA		0	0.467647	#NAME?	1	1
GLYMA01G03360	224.858	274.981	-0.29032	0.053037	0.54771		661.645	671.512	-0.021357	0.96769	1		787.327	715.126	0.13877	0.40436	1
GLYMA01G03371	104.983	111.672	-0.08911	0.73113	1		118.398	113.125	0.065725	0.81808	1		163.387	220.646	-0.43344	0.030734	0.36964
GLYMA01G03380	556.707	586.635	-0.075547	0.49244	1		553.562	668.406	-0.27198	0.022588	0.23028		560.273	560.727	-0.0011685	1	1
GLYMA01G03390	135.72	127.729	0.087549	0.67076	1		274.53	206.156	0.41323	0.012967	0.16007		254.229	239.222	0.08778	0.62172	1
GLYMA01G03400	0	0	NA	NA	NA		0.496428	0.479288	0.050693	1	1		1.03792	0.467647	1.1502	0.98106	1
GLYMA01G03410	0	0	NA	NA	NA		0.996854	0.522958	0.93069	1	1		4.08328	6.27233	-0.61927	0.65823	1
GLYMA01G03420	57.1846	56.5869	0.015159	0.97974	1		139.758	96.6949	0.53142	0.016679	0.18788		151.192	187.525	-0.3107	0.14899	0.82193
GLYMA01G03430	377.451	406.269	-0.10615	0.39951	1		226.349	222.325	0.025876	0.87043	1		153.568	172.492	-0.16766	0.45085	1
GLYMA01G03450	11.5825	14.6474	-0.3387	0.64055	1		37.3101	48.8491	-0.38877	0.30066	0.87223		67.7366	46.5146	0.54225	0.11861	0.75264
GLYMA01G03470	48.1216	68.7127	-0.51389	0.084627	0.67926		103.431	105.891	-0.03391	0.96677	1		114.114	151.437	-0.40825	0.38021	1
GLYMA01G03480	283.955	271.161	0.066513	0.6666	1		270.653	184.588	0.55213	0.0028409	0.055691		263.68	210.213	0.32694	0.083094	0.63919
GLYMA01G03490	843.289	900.793	-0.095168	0.30208	1		1042.62	948.466	0.13655	0.20459	0.75599		995.218	981.451	0.020096	0.8702	1
GLYMA01G03500	503.941	451.824	0.15749	0.1713	0.88846		975.921	776.79	0.32924	0.029349	0.27086		650.802	401.86	0.69553	1.2422e-06	0.0001083
GLYMA01G03530	2158.19	2061.6	0.066053	0.40493	1		2288.23	2253.92	0.021797	0.79705	1		2509.74	2301.55	0.12494	0.24674	0.96971
GLYMA01G03540	896.818	864.731	0.052565	0.56546	1		975.507	1028	-0.075616	0.49422	0.99652		923.973	944.897	-0.032308	0.81434	1
GLYMA01G03550	377.464	410.626	-0.12149	0.31648	1		450.653	410.309	0.13531	0.31216	0.88137		534.107	552.858	-0.049782	0.73215	1
GLYMA01G03570	7233.67	6911.1	0.065814	0.28438	1		4955.64	5755.99	-0.21599	0.0097827	0.13203		4770.33	4577.47	0.05954	0.57406	1
GLYMA01G03580	83.6099	179.847	-1.105	0.001293	0.050293		27.3535	33.4672	-0.29102	0.63068	1		40.5874	40.8257	-0.0084438	1	1
GLYMA01G03590	532.083	526.618	0.014893	0.88068	1		691.851	749.764	-0.11598	0.31404	0.88352		655.76	673.985	-0.03955	0.75463	1
GLYMA01G03600	263.072	246.52	0.093749	0.60725	1		262.632	304.81	-0.21487	0.15977	0.68298		270.877	267.083	0.020349	0.92765	1
GLYMA01G03610	1322.18	1248.53	0.082685	0.3094	1		1426.13	1432.16	-0.0060903	0.95173	1		1301.38	1263.89	0.04217	0.73064	1
GLYMA01G03621	50.9871	55.048	-0.11056	0.76612	1		108.411	101.488	0.095208	0.70318	1		103.393	126.252	-0.28816	0.25659	0.97983
GLYMA01G03630	3.9881	4.39421	-0.1399	1	1		8.9577	3.39868	1.3982	0.1959	0.74227		4.61592	8.10433	-0.81208	0.46308	1
GLYMA01G03650	1613.05	1519.89	0.085817	0.27914	1		1499.71	1533.65	-0.032283	0.74392	1		1355.07	1235.5	0.13327	0.26827	0.9895
GLYMA01G03661	1.50451	0	Inf	0.46068	1		0.496428	0.958575	-0.94931	0.99739	1		0.505278	3.89551	-2.9467	0.23364	0.95342
GLYMA01G03670	60.5168	66.3951	-0.13374	0.65237	1		134.788	175.87	-0.38382	0.049112	0.37365		131.362	195.334	-0.5724	0.045732	0.46723
GLYMA01G03690	0	0	NA	NA	NA		0	0	NA	NA	NA		2.0348	0.50623	2.007	0.59333	1
GLYMA01G03700	62.1877	71.049	-0.19218	0.50468	1		253.7	131.208	0.95127	1.5022e-07	1.5248e-05		254.968	170.674	0.57907	0.058658	0.53414
GLYMA01G03710	124.137	188.246	-0.60068	0.0011956	0.047557		230.284	341.504	-0.56849	0.00025037	0.0087221		221.699	376.25	-0.76309	0.032362	0.3822
GLYMA01G03720	272.001	350.405	-0.36541	0.0071922	0.16829		122.387	82.7082	0.56535	0.031195	0.28166		133.466	114.373	0.22273	0.47164	1
GLYMA01G03730	1441.78	1515.85	-0.072281	0.3668	1		1157.52	1472.42	-0.34715	0.00044248	0.013735		1106.29	1122.69	-0.021237	0.87533	1
GLYMA01G03750	1611.56	1637.02	-0.02261	0.78119	1		1191.18	1384.1	-0.21655	0.030549	0.27796		1158.96	1182.66	-0.029206	0.80402	1
GLYMA01G03760	1057.9	1244.38	-0.23422	0.0061872	0.15092		1045.08	1072.57	-0.037464	0.72074	1		1270.4	1685.98	-0.4083	0.0004386	0.0162
GLYMA01G03780	56.8746	60.4064	-0.086916	0.78841	1		87.0588	101.662	-0.22372	0.37659	0.93267		97.3028	91.9782	0.081189	0.79974	1
GLYMA01G03790	903.182	850.436	0.086815	0.34228	1		562.157	638.687	-0.18414	0.12217	0.60864		445.995	451.748	-0.018492	0.87997	1
GLYMA01G03810	3281.56	3445.89	-0.070496	0.29173	1		4490.3	4617.51	-0.040306	0.65222	1		5161.28	5770.1	-0.16087	0.20297	0.91645
GLYMA01G03820	501.934	599.503	-0.25627	0.018925	0.31144		242.196	386.952	-0.67598	6.1762e-06	0.00041763		262.533	371.722	-0.50173	0.0026578	0.066495
GLYMA01G03830	2052.81	1628.42	0.33413	0.03492	0.43912		986.382	1091.83	-0.14653	0.15864	0.6809		1058.99	974.546	0.11989	0.34837	1
GLYMA01G03850	84.1354	104.256	-0.30934	0.19367	0.91953		150.722	146.11	0.044835	0.83838	1		155.097	240.196	-0.63104	0.0016195	0.04548
GLYMA01G03870	705.702	861.746	-0.2882	0.0028313	0.088495		588.954	677.687	-0.20246	0.084989	0.50873		813.712	1104.82	-0.44123	0.027106	0.34303
GLYMA01G03880	537.84	609.163	-0.17965	0.095858	0.7167		374.604	363.073	0.045107	0.75968	1		362.922	348.233	0.059606	0.73292	1
GLYMA01G03890	896.064	803.861	0.15666	0.088481	0.6938		1047.61	1074.93	-0.037131	0.73082	1		975.498	1028.6	-0.076467	0.5338	1
GLYMA01G03900	103.146	90.3686	0.19079	0.42946	1		67.1397	61.3543	0.13	0.69011	1		63.5439	73.9808	-0.2194	0.47638	1
GLYMA01G03910	15.786	22.1008	-0.48545	0.37006	1		56.7048	45.4493	0.31921	0.34703	0.90789		174.804	172.404	0.019942	1	1
GLYMA01G03921	11.5466	9.86377	0.22725	0.78808	1		19.4127	22.3103	-0.20071	0.74428	1		32.6799	49.3591	-0.59491	0.13794	0.80219
GLYMA01G03930	4096.71	3418.15	0.26125	7.0027e-05	0.0051162		3068.08	3058.02	0.0047371	0.95061	1		3250.33	2851.74	0.18875	0.075065	0.61226
GLYMA01G03940	393.879	463.227	-0.23396	0.053976	0.5532		1004.31	873.695	0.201	0.059128	0.41691		1632.67	1582.99	0.04458	0.79182	1
GLYMA01G03948	10.1139	16.2789	-0.68667	0.30836	1		26.3687	15.513	0.76535	0.14491	0.65773		27.5997	26.5262	0.057237	0.91947	1
GLYMA01G03956	35.9419	35.4317	0.020626	0.98901	1		116.424	110.203	0.079221	0.7381	1		119.331	104.557	0.19068	0.4555	1
GLYMA01G03964	46.0199	58.0517	-0.33508	0.30337	1		163.148	144.106	0.17905	0.35872	0.91611		160.682	161.162	-0.0043001	0.99575	1
GLYMA01G03972	7.06893	7.89843	-0.16007	0.94978	1		59.6893	79.3958	-0.41159	0.15813	0.67994		75.179	81.6128	-0.11847	0.70623	1
GLYMA01G03980	108.123	129.638	-0.26182	0.40441	1		311.89	279.496	0.15821	0.29709	0.86841		389.497	398.282	-0.032177	0.84969	1
GLYMA01G04000	385.988	328.731	0.23165	0.06975	0.6218		703.371	559.861	0.32922	0.0055417	0.088885		796.475	765.965	0.056351	0.64392	1
GLYMA01G04015	11.4029	8.38049	0.4443	0.71289	1		19.3867	9.97879	0.95813	0.1652	0.69343		11.294	9.27113	0.28474	0.77777	1
GLYMA01G04030	0	0	NA	NA	NA		0	0	NA	NA	NA		0	0	NA	NA	NA
GLYMA01G04040	420.677	431.559	-0.036845	0.76383	1		371.137	403.816	-0.12174	0.37797	0.934		336.169	319.909	0.071524	0.67777	1
GLYMA01G04050	777.642	772.063	0.010387	0.9626	1		659.629	589.014	0.16335	0.16986	0.70163		759.699	617.949	0.29794	0.025927	0.33373
GLYMA01G04060	215.355	236.582	-0.13563	0.37742	1		271.589	241.364	0.17021	0.30659	0.87797		358.893	302.413	0.24704	0.13497	0.7973
GLYMA01G04070	3503.47	4134.31	-0.23886	0.00030201	0.01642		977.446	1176.19	-0.26703	0.0094588	0.12916		2011.53	1667.28	0.27079	0.016868	0.25167
GLYMA01G04080	58.5814	52.1742	0.16711	0.58399	1		79.078	59.1751	0.41829	0.15349	0.67189		68.2282	77.2496	-0.17916	0.56202	1
GLYMA01G04090	28.4194	28.108	0.015892	1	1		47.2646	46.1459	0.034558	0.98246	1		49.6688	53.9538	-0.11938	0.76107	1
GLYMA01G04100	177.06	170.855	0.051465	0.79356	1		121.869	145.804	-0.2587	0.21883	0.77723		157.446	161.741	-0.038831	0.89192	1
GLYMA01G04107	73.532	90.9618	-0.30689	0.2268	0.96089		55.2115	47.7159	0.2105	0.52782	1		86.5004	81.3767	0.088091	0.76577	1
GLYMA01G04114	0.525441	0.500602	0.069866	1	1		1.49328	0	Inf	0.48906	0.99329		1.03792	0	Inf	0.71638	1
GLYMA01G04122	10.078	13.127	-0.38134	0.72679	1		19.8931	24.2712	-0.28697	0.57809	1		35.3568	36.9348	-0.062995	0.90197	1
GLYMA01G04130	234.208	320.517	-0.45261	0.0014938	0.055895		0.992856	0	Inf	0.70701	1		1.51584	1.44152	0.072517	1	1
GLYMA01G04140	22.819	25.9388	-0.18487	0.71679	1		2.98457	2.09183	0.51275	0.84755	1		1.55688	2.88305	-0.88893	0.73689	1
GLYMA01G04151	588.817	597.204	-0.020403	0.84737	1		464.655	577.075	-0.3126	0.013578	0.16504		509.84	472.644	0.10929	0.45585	1
GLYMA01G04160	80.3855	93.7616	-0.22206	0.37777	1		358.608	370.739	-0.047996	0.72215	1		410.256	449.333	-0.13126	0.39265	1
GLYMA01G04170	751.501	663.284	0.18015	0.072975	0.63309		469.053	482.078	-0.039515	0.76643	1		491.962	525.681	-0.09564	0.49838	1
GLYMA01G04190	116.794	124.41	-0.09113	0.67438	1		37.7985	26.756	0.49846	0.22469	0.78428		64.1586	45.1456	0.50706	0.22839	0.94853
GLYMA01G04200	12.1797	12.7747	-0.068809	0.98431	1		9.45013	3.92164	1.2689	0.21475	0.77166		11.854	11.7251	0.015773	1	1
GLYMA01G04210	0	0	NA	NA	NA		0	0	NA	NA	NA		0	0	NA	NA	NA
GLYMA01G04220	135.481	143.655	-0.084514	0.6818	1		179.594	249.73	-0.47562	0.032679	0.29058		204.697	191.545	0.095808	0.63573	1
GLYMA01G04230	1359.13	1207.76	0.17036	0.037891	0.46073		296.006	343.593	-0.21507	0.14355	0.65502		285.066	278.615	0.033021	0.86722	1
GLYMA01G04241	20.7532	21.0255	-0.018806	1	1		41.7739	32.2466	0.37346	0.33249	0.89909		27.1766	39.307	-0.53242	0.23246	0.95332
GLYMA01G04250	264.436	187.727	0.49428	0.29688	1		1572.8	598.222	1.3946	8.4297e-05	0.0036478		299.215	333.153	-0.155	0.35078	1
GLYMA01G04261	1.99405	1.96534	0.020922	1	1		8.9537	7.93063	0.17505	0.92133	1		11.2666	23.0983	-1.0357	0.10659	0.71824
GLYMA01G04270	997.468	951.929	0.067416	0.44747	1		332.256	394.708	-0.24849	0.077995	0.48542		296.497	359.361	-0.27742	0.096865	0.6872
GLYMA01G04285	0	0	NA	NA	NA		0.992856	6.40542	-2.6896	0.077196	0.48242		3.03167	0.973878	1.6383	0.62819	1
GLYMA01G04300	767.939	788.731	-0.038542	0.73937	1		890.83	1005.64	-0.17489	0.099181	0.55049		875.328	884.608	-0.015215	0.90953	1
GLYMA01G04310	0	0	NA	NA	NA		0	0	NA	NA	NA		0	0	NA	NA	NA
GLYMA01G04320	609.345	632.914	-0.054749	0.58267	1		591.945	666.009	-0.17008	0.14719	0.66149		581.645	577.673	0.0098854	0.94882	1
GLYMA01G04330	30.198	39.6777	-0.39388	0.32473	1		49.7488	39.6105	0.32878	0.35775	0.91531		52.7552	35.5272	0.57039	0.14105	0.80898
GLYMA01G04335	0.489536	1.48327	-1.5993	0.77699	1		1.98771	1.5252	0.38211	1	1		2.0348	2.37682	-0.22415	1	1
GLYMA01G04340	53.1606	65.8574	-0.30899	0.3055	1		13.92	15.9923	-0.20022	0.79423	1		31.2872	35.5272	-0.18335	0.7039	1
GLYMA01G04350	391.412	534.479	-0.44944	0.0013045	0.050566		105.477	114.778	-0.12192	0.59881	1		248.836	155.323	0.67992	0.027535	0.34629
GLYMA01G04361	0	0	NA	NA	NA		0	0	NA	NA	NA		0	0	NA	NA	NA
GLYMA01G04370	0	0	NA	NA	NA		0	0	NA	NA	NA		0	0.467647	#NAME?	1	1
GLYMA01G04380	32.9329	29.5357	0.15707	0.72565	1		52.7153	35.4706	0.5716	0.11071	0.58075		37.8969	48.1105	-0.34427	0.38828	1
GLYMA01G04400	689.062	676.392	0.026773	0.81602	1		962.573	857.308	0.16708	0.12439	0.61365		1051.01	996.257	0.077182	0.53849	1
GLYMA01G04410	150.132	151.479	-0.012894	0.99012	1		288.48	292.741	-0.021153	0.89379	1		354.414	345.297	0.037597	0.81513	1
GLYMA01G04421	12.2156	29.9992	-1.2962	0.010693	0.21685		101.493	98.6546	0.040925	0.90574	1		55.2679	58.8231	-0.089942	0.81806	1
GLYMA01G04430	34.891	29.9807	0.21882	0.60203	1		91.0463	84.276	0.11148	0.66875	1		90.5152	65.4041	0.46878	0.1074	0.72092
GLYMA01G04440	676.105	677.69	-0.0033774	0.9799	1		568.667	561.518	0.018252	0.90048	1		545.579	575.489	-0.077002	0.59018	1
GLYMA01G04450	4.54944	14.258	-1.648	0.040544	0.47754		4.47985	6.49276	-0.53538	0.67792	1		3.07272	10.1678	-1.7264	0.11415	0.74107
GLYMA01G04460	180.428	179.365	0.0085223	0.99413	1		205.935	143.627	0.51986	0.0052301	0.085225		251.034	391.025	-0.63938	0.04371	0.45474
GLYMA01G04468	162.419	169.223	-0.059205	0.77735	1		237.806	204.327	0.21891	0.19896	0.7473		225.401	226.137	-0.0047036	0.9923	1
GLYMA01G04476	1281.23	1189.27	0.10745	0.18717	0.90754		395.012	450.353	-0.18916	0.15466	0.67429		364.52	386.244	-0.083514	0.60855	1
GLYMA01G04484	101.485	96.7652	0.068701	0.76477	1		124.351	128.244	-0.044472	0.86411	1		109.989	93.8056	0.22962	0.38478	1
GLYMA01G04492	1380.42	1355.71	0.026051	0.77585	1		1642.49	1713.01	-0.060651	0.53587	1		1673.93	1664.57	0.0080923	0.91685	1
GLYMA01G04500	249.11	273.256	-0.13347	0.37684	1		688.966	572.41	0.26738	0.024958	0.24489		688.084	567.916	0.27691	0.039575	0.42982
GLYMA01G04515	235.439	225.866	0.059886	0.72066	1		336.78	293.266	0.19959	0.17544	0.71064		331.662	340.905	-0.039656	0.813	1
GLYMA01G04530	1030.79	1150.26	-0.15821	0.090759	0.70095		1448.48	1079.6	0.42405	2.0891e-05	0.0011674		1545.55	1434.25	0.10782	0.34639	1
GLYMA01G04545	0.489536	0	Inf	0.99278	1		0	0	NA	NA	NA		0	0	NA	NA	NA
GLYMA01G04560	171.769	158.729	0.11391	0.53253	1		227.848	205.504	0.1489	0.3836	0.9381		316.449	345.615	-0.12719	0.44431	1
GLYMA01G04570	788.529	727.027	0.11715	0.23358	0.97099		864.021	875.347	-0.018789	0.85751	1		988.349	885.192	0.15903	0.20377	0.91811
GLYMA01G04580	55.0829	62.4088	-0.18015	0.57253	1		156.669	164.062	-0.06652	0.73074	1		149.361	164.426	-0.13864	0.55311	1
GLYMA01G04590	89.4844	127.784	-0.514	0.020214	0.32196		393.026	500.251	-0.34803	0.0087119	0.12205		362.977	460.399	-0.34301	0.051905	0.49983
GLYMA01G04600	287.885	240.606	0.25882	0.10954	0.75919		305.459	205.724	0.57027	0.002086	0.044722		364.192	348.219	0.064705	0.6865	1
GLYMA01G04610	236.405	271.272	-0.19848	0.1892	0.91077		348.245	346.645	0.0066451	0.97496	1		447.278	434.2	0.042813	0.77888	1
GLYMA01G04616	0	0	NA	NA	NA		0	0	NA	NA	NA		0.518961	0	Inf	0.99108	1
GLYMA01G04623	25.4462	32.4281	-0.34979	0.41969	1		29.3452	34.251	-0.22302	0.63815	1		40.3822	35.5272	0.18479	0.67325	1
GLYMA01G04630	275.702	306.612	-0.1533	0.28764	1		682.357	644.004	0.083456	0.51928	1		760.765	686.318	0.14857	0.26344	0.98532
GLYMA01G04640	85.914	75.5173	0.18609	0.46934	1		80.0709	87.9345	-0.13515	0.60966	1		79.3307	83.5266	-0.074357	0.79192	1
GLYMA01G04650	0	0.482068	#NAME?	1	1		0.498427	0.522958	-0.069313	1	1		0.505278	0.467647	0.11166	1	1
GLYMA01G04660	106.357	112.08	-0.075611	0.75621	1		310.391	270.258	0.19975	0.18767	0.73079		300.976	324.61	-0.10906	0.53827	1
GLYMA01G04670	53.1965	37.4712	0.50555	0.13167	0.81772		53.7022	56.7787	-0.080368	0.81377	1		93.7932	73.8264	0.34535	0.24651	0.96934
GLYMA01G04690	636.835	676.596	-0.087376	0.42737	1		1359.14	1134.02	0.26125	0.059799	0.41915		1237.49	1021.15	0.27722	0.019553	0.27761
GLYMA01G04700	1.99405	3.94921	-0.98586	0.59783	1		68.1426	28.4985	1.2577	0.00027163	0.009352		42.5675	23.8793	0.83399	0.061382	0.54727
GLYMA01G04710	2009.91	1949.38	0.044116	0.56927	1		2180.41	1977.14	0.14118	0.4096	0.9554		1675.91	1371.83	0.28885	0.012373	0.20281
GLYMA01G04720	580.994	566.222	0.037156	0.73895	1		785.399	643.879	0.28664	0.011458	0.14668		704.431	758.612	-0.1069	0.42653	1
GLYMA01G04730	131.66	159.155	-0.27362	0.15621	0.86222		367.614	391.968	-0.092543	0.60679	1		516.312	287.434	0.84501	1.1899e-05	0.0007728
GLYMA01G04740	480.035	443.944	0.11276	0.33547	1		196.018	231.082	-0.23742	0.17178	0.70522		207.347	166.851	0.31349	0.12691	0.7752
GLYMA01G04750	6.12577	17.206	-1.4899	0.034037	0.43377		19.3987	22.0057	-0.18192	0.76742	1		53.2057	47.2909	0.17002	0.64851	1
GLYMA01G04760	61.9854	62.1679	-0.0042401	0.99734	1		11.9503	11.8086	0.017204	1	1		14.353	42.5419	-1.5675	0.0014066	0.040778
GLYMA01G04770	0	0	NA	NA	NA		0	0	NA	NA	NA		0	0.935294	#NAME?	0.75625	1
GLYMA01G04780	0	0	NA	NA	NA		0	0	NA	NA	NA		0	0	NA	NA	NA
GLYMA01G04791	26.1381	15.185	0.7835	0.12067	0.79141		50.7376	24.0976	1.0742	0.0055805	0.089415		61.0586	53.2932	0.19624	0.59729	1
GLYMA01G04800	0	0	NA	NA	NA		0.496428	0.958575	-0.94931	0.99739	1		0.518961	0.935294	-0.84979	1	1
GLYMA01G04810	0	0	NA	NA	NA		0	0.479288	#NAME?	0.9983	1		1.02424	11.4936	-3.4882	0.010131	0.1755
GLYMA01G04820	1180.67	1046.71	0.17374	0.043159	0.49615		1334.02	1481.14	-0.15092	0.12764	0.62172		1287.39	1512.61	-0.2326	0.047295	0.4752
GLYMA01G04830	263.404	180.997	0.54132	0.00063792	0.029279		510.893	337.45	0.59835	9.1335e-06	0.00058398		512.941	516.732	-0.010625	0.94307	1
GLYMA01G04860	252.357	248.634	0.021442	0.89514	1		144.764	148.332	-0.035126	0.89015	1		192.12	156.876	0.29238	0.16558	0.85632
GLYMA01G04870	23.7263	28.5901	-0.26903	0.5915	1		59.6933	64.4473	-0.11055	0.71665	1		45.6539	66.8071	-0.54926	0.11291	0.73796
GLYMA01G04880	229.313	209.68	0.12913	0.4274	1		284.567	279.45	0.026177	0.89615	1		302.929	289.878	0.063534	0.73323	1
GLYMA01G04890	228.357	296.84	-0.3784	0.062968	0.59322		648.077	494.193	0.39109	0.0013313	0.032333		679.615	788.301	-0.21403	0.11432	0.74111
GLYMA01G04895	0	0	NA	NA	NA		0	0	NA	NA	NA		0	0	NA	NA	NA
GLYMA01G04900	6.5794	2.00241	1.7162	0.17516	0.89295		9.94855	2.04816	2.2802	0.037328	0.31574		14.3667	11.4936	0.3219	0.72221	1
GLYMA01G04920	763.977	1052.96	-0.46285	4.0019e-07	6.2499e-05		858.11	1370.86	-0.67585	4.7121e-05	0.0022782		941.739	878.005	0.1011	0.64275	1
GLYMA01G04930	643.299	746.125	-0.21393	0.034807	0.43854		867.498	1111.35	-0.35739	0.00071021	0.019773		880.737	846.377	0.05741	0.64277	1
GLYMA01G04940	1.01498	0	Inf	0.68109	1		1.98971	1.48153	0.42547	1	1		1.55688	1.01246	0.62079	0.97449	1
GLYMA01G04950	1.01498	0.482068	1.0741	0.98631	1		0.498427	3.57337	-2.8418	0.23864	0.7993		5.10751	26.1018	-2.3535	0.00084691	0.027542
GLYMA01G04970	0	0	NA	NA	NA		0	0	NA	NA	NA		0	0	NA	NA	NA
GLYMA01G04980	851.082	773.639	0.13764	0.13897	0.83166		1003.82	968.428	0.051779	0.62304	1		995.602	939.84	0.083154	0.50371	1
GLYMA01G04991	75.7774	83.1931	-0.1347	0.61017	1		87.0648	77.3465	0.17075	0.5392	1		96.7427	95.2424	0.022549	0.93339	1
GLYMA01G05000	468.058	410.089	0.19075	0.10904	0.75833		79.098	92.4676	-0.22531	0.38899	0.94187		82.8676	95.7101	-0.20786	0.48075	1
GLYMA01G05020	2.06586	0.482068	2.0994	0.55461	1		4.97228	5.49052	-0.14304	0.99345	1		15.5141	3.74118	2.052	0.36274	1
GLYMA01G05035	0	0	NA	NA	NA		0	0	NA	NA	NA		0.518961	0	Inf	0.99108	1
GLYMA01G05050	0	0.482068	#NAME?	1	1		0	1.48153	#NAME?	0.4864	0.99329		0	0	NA	NA	NA
GLYMA01G05060	0	3.44861	#NAME?	0.10365	0.7421		2.98457	3.5297	-0.24202	0.99482	1		12.7962	17.1007	-0.41835	0.56925	1
GLYMA01G05070	0	0.500602	#NAME?	1	1		0	0.522958	#NAME?	0.9983	1		0.505278	0	Inf	0.99108	1
GLYMA01G05080	27.4762	34.0226	-0.30831	0.47312	1		47.7411	56.5614	-0.24459	0.4719	0.98941		48.0708	49.393	-0.039145	0.96848	1
GLYMA01G05090	61.2445	37.7679	0.69742	0.030861	0.40898		121.891	88.7643	0.45754	0.049988	0.37781		156.654	113.404	0.46612	0.046215	0.46949
GLYMA01G05100	519.606	504.11	0.04368	0.7411	1		476.56	506.218	-0.087103	0.49432	0.99652		461.946	485.661	-0.072226	0.62843	1
GLYMA01G05110	0	0	NA	NA	NA		0	0	NA	NA	NA		0	0	NA	NA	NA
GLYMA01G05120	11.762	5.78482	1.0238	0.42143	1		1.48928	2.44011	-0.71233	0.82427	1		8.16655	2.96022	1.464	0.21778	0.93335
GLYMA01G05135	149.404	40.9758	1.8664	0.0051116	0.13418		171.574	37.3462	2.1998	2.8381e-08	3.4025e-06		210.243	21.0441	3.3206	3.1855e-13	9.1203e-11
GLYMA01G05150	1684	1492.82	0.17384	0.026259	0.37579		383.007	506.916	-0.40437	0.0021962	0.046459		429.444	544.128	-0.34148	0.020051	0.28244
GLYMA01G05160	226.78	195.384	0.21498	0.18152	0.90141		556.168	440.771	0.33549	0.0078709	0.11385		651.58	408.228	0.67457	2.9716e-06	0.00023386
GLYMA01G05170	863.491	760.383	0.18345	0.053344	0.54938		340.755	364.553	-0.097395	0.49156	0.99508		507.6	462.89	0.13302	0.39655	1
GLYMA01G05180	3.00903	1.94681	0.62819	0.81409	1		2.48814	2.87573	-0.20886	0.99586	1		5.61279	2.88305	0.96112	0.52694	1
GLYMA01G05190	130.824	116.901	0.16235	0.44127	1		356.659	307.561	0.21367	0.13407	0.6349		275.548	236.069	0.22309	0.21549	0.93205
GLYMA01G05220	199.438	205.378	-0.042341	0.82956	1		217.877	163.061	0.4181	0.019969	0.21117		183.366	148.256	0.30664	0.14256	0.81242
GLYMA01G05230	1291.55	1420.76	-0.13756	0.093883	0.71155		1278.92	1503.84	-0.23373	0.018551	0.20097		1701.43	1311.37	0.37567	0.0011469	0.034759
GLYMA01G05240	13.1588	20.1169	-0.61238	0.29442	1		11.9443	14.5107	-0.2808	0.71598	1		20.4574	21.9701	-0.10292	0.90866	1
GLYMA01G05310	23.0345	22.5643	0.02975	1	1		4.47985	3.39868	0.39847	0.88082	1		8.74024	9.66161	-0.14459	0.91994	1
GLYMA01G05321	58.6173	68.9537	-0.2343	0.43932	1		71.6376	89.2872	-0.31774	0.24284	0.80425		93.3289	105.68	-0.17931	0.56651	1
GLYMA01G05330	0	0	NA	NA	NA		0	0	NA	NA	NA		0	0	NA	NA	NA
GLYMA01G05340	421.548	478.819	-0.18378	0.25544	0.99177		464.081	468.615	-0.014028	0.94158	1		594.974	697.793	-0.22997	0.097405	0.68884
GLYMA01G05350	167.687	182.74	-0.12402	0.47568	1		269.616	370.047	-0.4568	0.0022463	0.047107		241.297	299.105	-0.30984	0.077825	0.62255
GLYMA01G05360	172.892	168.611	0.036169	0.87023	1		184.03	183.41	0.0048712	1	1		216.469	184.381	0.23147	0.24782	0.97043
GLYMA01G05370	246.675	243.628	0.017934	0.93031	1		410.897	423.773	-0.044515	0.7421	1		399.671	420.112	-0.071959	0.62865	1
GLYMA01G05390	0	0	NA	NA	NA		0	0	NA	NA	NA		0	0	NA	NA	NA
GLYMA01G05410	731.152	725.526	0.011145	0.92019	1		626.727	625.18	0.0035656	0.99161	1		594.004	652.648	-0.13583	0.337	1
GLYMA01G05430	211.951	249.709	-0.23652	0.12868	0.81193		230.288	258.795	-0.16837	0.29619	0.86726		214.08	282.034	-0.39772	0.030368	0.36652
GLYMA01G05435	0.979072	1.0012	-0.032249	1	1		0.498427	1.56887	-1.6543	0.77664	1		2.04848	0.467647	2.1311	0.59462	1
GLYMA01G05440	282.137	293.633	-0.057616	0.70895	1		378.541	354.183	0.095958	0.51074	1		410.46	373.068	0.1378	0.36417	1
GLYMA01G05450	0.525441	0.98267	-0.90318	1	1		0	0	NA	NA	NA		0	0.50623	#NAME?	1	1
GLYMA01G05470	604.424	585.356	0.046246	0.67337	1		357.183	451.702	-0.33871	0.04325	0.34585		395.315	428.573	-0.11654	0.52721	1
GLYMA01G05490	255.941	310.579	-0.27915	0.049626	0.53006		396.965	410.398	-0.04801	0.74774	1		418.203	447.217	-0.096769	0.52259	1
GLYMA01G05500	43.5722	29.0722	0.58377	0.12117	0.79293		7.95884	7.364	0.11207	1	1		409.618	303.723	0.43152	0.54797	1
GLYMA01G05521	0	0	NA	NA	NA		0	0	NA	NA	NA		0	0	NA	NA	NA
GLYMA01G05540	373.759	325.598	0.19902	0.18682	0.90711		128.827	151.382	-0.23276	0.26106	0.82725		146.043	124.121	0.23465	0.36487	1
GLYMA01G05550	218.099	234.172	-0.10258	0.52688	1		263.124	247.684	0.087246	0.60707	1		289.56	278.105	0.058234	0.75223	1
GLYMA01G05565	23.3445	40.9198	-0.80972	0.046376	0.51573		1.49128	1.48153	0.0094632	1	1		2.02111	2.92163	-0.53162	0.89418	1
GLYMA01G05580	369.713	377.753	-0.03104	0.81271	1		534.273	562.781	-0.074995	0.55023	1		639.384	616.753	0.05199	0.71606	1
GLYMA01G05680	0	0	NA	NA	NA		0	0	NA	NA	NA		0	0	NA	NA	NA
GLYMA01G05710	5.49261	0	Inf	0.018469	0.30588		6.46356	0	Inf	0.011082	0.14352		2.55376	0.50623	2.3348	0.45472	1
GLYMA01G05740	4497.87	4322.88	0.057251	0.39093	1		3793.22	4533.76	-0.25729	0.0028646	0.055999		3678.49	3577.98	0.039967	0.67456	1
GLYMA01G05750	564.84	634.044	-0.16674	0.11443	0.77189		1098.79	1125.61	-0.034779	0.74232	1		1203.54	1297.55	-0.10851	0.37761	1
GLYMA01G05760	17.1828	6.95282	1.3053	0.054044	0.55346		17.9034	18.6071	-0.055616	0.98796	1		20.5806	23.725	-0.20512	0.72263	1
GLYMA01G05765	91.4066	111.32	-0.28434	0.21816	0.95112		106.958	95.4754	0.16384	0.48727	0.99329		105.851	139.925	-0.40261	0.10083	0.70018
GLYMA01G05770	229.829	264.394	-0.20213	0.32602	1		215.367	229.383	-0.090962	0.61126	1		241.967	266.804	-0.14097	0.4416	1
GLYMA01G05775	0	0	NA	NA	NA		0	0	NA	NA	NA		0	0	NA	NA	NA
GLYMA01G05780	16.4192	20.0428	-0.2877	0.65253	1		31.3449	30.8949	0.020862	1	1		35.261	39.7361	-0.17238	0.70204	1
GLYMA01G05800	512.609	556.173	-0.11767	0.2863	1		548.674	641.523	-0.22555	0.063011	0.43035		619.787	542.816	0.19131	0.17449	0.8719
GLYMA01G05805	19.2846	20.1725	-0.064946	0.95532	1		11.4398	13.5522	-0.24446	0.77676	1		12.2635	8.22008	0.57715	0.51432	1
GLYMA01G05810	115.205	111.932	0.041581	0.85274	1		141.806	142.276	-0.0047786	1	1		131.731	147.215	-0.16032	0.48439	1
GLYMA01G05820	80.8522	84.6764	-0.066672	0.80852	1		457.237	328.914	0.47523	0.047464	0.36579		549.826	465.268	0.24091	0.14107	0.80898
GLYMA01G05830	75.7415	61.6117	0.29788	0.40718	1		61.683	66.7138	-0.11311	0.70672	1		73.1305	55.7086	0.39257	0.23068	0.9513
GLYMA01G05840	0	0	NA	NA	NA		0	0	NA	NA	NA		0	0	NA	NA	NA
GLYMA01G05850	54.8806	27.5518	0.99415	0.0053129	0.13744		317.879	394.016	-0.30977	0.098631	0.54881		222.574	144.481	0.6234	0.0020768	0.055212
GLYMA01G05860	342.752	313.509	0.12866	0.35403	1		417.855	425.605	-0.026512	0.8616	1		535.869	522.407	0.036704	0.82607	1
GLYMA01G05871	39.3687	45.8146	-0.21876	0.57058	1		46.2538	30.5467	0.59856	0.11729	0.59699		41.4749	55.7472	-0.42666	0.24762	0.97023
GLYMA01G05880	118.932	115.121	0.046989	0.8506	1		533.663	270.266	0.98155	0.0074792	0.10987		252.222	493.856	-0.9694	5.1005e-09	7.8154e-07
GLYMA01G05890	87.7058	77.4085	0.18018	0.49405	1		40.7811	20.0012	1.0278	0.017374	0.19303		38.8937	27.8906	0.47976	0.27624	0.99861
GLYMA01G05920	294.559	341.709	-0.21421	0.11065	0.76277		528.739	520.163	0.02359	0.85856	1		378.149	475.527	-0.33057	0.031417	0.37534
GLYMA01G05933	17.2187	7.82429	1.1379	0.091667	0.70457		38.7954	30.7213	0.33664	0.40064	0.94922		54.8037	40.9414	0.42071	0.25891	0.98191
GLYMA01G05946	0	4.41275	#NAME?	0.048044	0.52335		0	22.746	#NAME?	7.4863e-07	6.4911e-05		1.51584	34.6691	-4.5155	3.4653e-08	4.5688e-06
GLYMA01G05960	11.1647	5.91455	0.91661	0.2769	1		34.3235	16.8635	1.0253	0.031699	0.28478		42.9223	25.827	0.73284	0.092018	0.66983
GLYMA01G05970	0.489536	0	Inf	0.99278	1		0.498427	0	Inf	1	1		1.02424	0.50623	1.0167	0.98112	1
GLYMA01G05980	18.9027	23.0835	-0.28826	0.5801	1		220.365	211.125	0.061804	0.73041	1		172.235	185.707	-0.10864	0.62692	1
GLYMA01G05991	16.1678	18.096	-0.16254	0.81762	1		26.3747	26.6687	-0.015995	1	1		25.5513	21.9701	0.21785	0.69706	1
GLYMA01G06001	0	0	NA	NA	NA		0	0.522958	#NAME?	0.9983	1		12.1814	46.9437	-1.9462	0.00017787	0.0076503
GLYMA01G06010	141.212	147.808	-0.065863	0.75396	1		129.335	124.845	0.050975	0.81855	1		152.161	161.977	-0.090189	0.68976	1
GLYMA01G06030	1079.56	1140.47	-0.079188	0.36739	1		774.618	546.566	0.50309	0.0044052	0.075412		882.006	1444.6	-0.71181	0.0080853	0.14926
GLYMA01G06060	320.495	268.807	0.25373	0.071324	0.62552		428.849	420.241	0.029251	0.88708	1		429.47	427.966	0.0050615	0.97765	1
GLYMA01G06080	294.82	303.293	-0.040877	0.79017	1		314.348	289.301	0.11979	0.42041	0.96323		329.573	305.527	0.10929	0.51234	1
GLYMA01G06091	0	0	NA	NA	NA		0	0	NA	NA	NA		0	0	NA	NA	NA
GLYMA01G06101	0	0	NA	NA	NA		0	0	NA	NA	NA		0	0	NA	NA	NA
GLYMA01G06110	1025.44	1129.89	-0.13994	0.27426	1		289.499	326.69	-0.17436	0.26212	0.82835		249.027	262.523	-0.076139	0.67704	1
GLYMA01G06121	0.489536	0.500602	-0.032249	1	1		0	0	NA	NA	NA		0	0.973878	#NAME?	0.75111	1
GLYMA01G06131	0	0	NA	NA	NA		0	0	NA	NA	NA		0	0	NA	NA	NA
GLYMA01G06140	0	0	NA	NA	NA		0	0	NA	NA	NA		0	0	NA	NA	NA
GLYMA01G06150	1.01498	2.94801	-1.5383	0.51003	1		31.3389	46.278	-0.56237	0.14687	0.66108		39.5358	23.7975	0.73235	0.26879	0.98999
GLYMA01G06170	3440.53	3478.78	-0.01595	0.82495	1		3072.55	3298.5	-0.10237	0.23694	0.79735		3063.66	3218.9	-0.07131	0.52236	1
GLYMA01G06181	0	0	NA	NA	NA		0	0	NA	NA	NA		0	0	NA	NA	NA
GLYMA01G06192	72.8988	101.512	-0.47768	0.11862	0.78493		474.56	557.376	-0.23206	0.065108	0.43861		482.88	383.351	0.333	0.031653	0.37717
GLYMA01G06203	1.54042	2.00241	-0.37841	1	1		3.97942	2.52745	0.65488	0.73151	1		3.0864	4.36316	-0.49945	0.80907	1
GLYMA01G06214	0	0	NA	NA	NA		0	0	NA	NA	NA		0	0	NA	NA	NA
GLYMA01G06226	0	0	NA	NA	NA		0	0	NA	NA	NA		0	0	NA	NA	NA
GLYMA01G06238	0	0	NA	NA	NA		1.49128	1.00225	0.57332	1	1		0	2.37682	#NAME?	0.28945	1
GLYMA01G06250	0	0	NA	NA	NA		0	0	NA	NA	NA		0	0.50623	#NAME?	1	1
GLYMA01G06255	0	0	NA	NA	NA		0	0	NA	NA	NA		0	0	NA	NA	NA
GLYMA01G06260	307.408	323.15	-0.072052	0.58355	1		247.217	284.504	-0.20267	0.19178	0.73539		272.229	267.667	0.024382	0.90242	1
GLYMA01G06265	147.374	139.984	0.074219	0.70948	1		335.801	231.084	0.53919	0.00044498	0.013776		290.529	242.466	0.2609	0.15044	0.82514
GLYMA01G06270	228.083	243.813	-0.096221	0.54406	1		304.902	289.387	0.075346	0.62204	1		339.077	284.811	0.25161	0.13745	0.80119
GLYMA01G06281	271.524	276.631	-0.02688	0.85707	1		175.119	217.531	-0.31289	0.084257	0.50653		217.617	227.424	-0.063598	0.74531	1
GLYMA01G06290	330.739	336.073	-0.023082	0.86906	1		400.418	392.748	0.027903	0.84581	1		364.191	385.463	-0.081894	0.62503	1
GLYMA01G06300	22.6395	23.6767	-0.064628	0.97096	1		32.8282	24.4458	0.42535	0.35209	0.91195		32.7757	46.8233	-0.5146	0.21411	0.93063
GLYMA01G06320	260.167	279.226	-0.102	0.50221	1		377.543	383.076	-0.020992	0.91073	1		341.235	320.719	0.089455	0.58273	1
GLYMA01G06330	0	0	NA	NA	NA		0	0	NA	NA	NA		0	0	NA	NA	NA
GLYMA01G06350	0	0	NA	NA	NA		2.48814	2.04816	0.28074	1	1		7.12863	8.33583	-0.2257	0.89938	1
GLYMA01G06370	157.991	114.954	0.45878	0.02052	0.32406		233.747	296.878	-0.34492	0.15369	0.67219		150.754	293.671	-0.96201	0.023495	0.31492
GLYMA01G06380	282.451	282.193	0.0013185	1	1		281.034	287.556	-0.033101	0.84131	1		308.937	356.671	-0.20728	0.22065	0.93723
GLYMA01G06403	0	0	NA	NA	NA		0	0	NA	NA	NA		0	0	NA	NA	NA
GLYMA01G06426	0	0	NA	NA	NA		0	0	NA	NA	NA		0	0	NA	NA	NA
GLYMA01G06450	1430.99	1394.76	0.036995	0.63269	1		947.595	952.475	-0.0074117	0.93486	1		1021.59	974.475	0.068119	0.58381	1
GLYMA01G06465	0	0	NA	NA	NA		0	0	NA	NA	NA		0	0	NA	NA	NA
GLYMA01G06480	19.5718	20.5434	-0.069898	0.93043	1		22.8817	29.2835	-0.35589	0.48047	0.99329		22.629	27.7362	-0.2936	0.5827	1
GLYMA01G06530	7.06893	19.2269	-1.4436	0.030019	0.4025		14.4124	13.7268	0.070312	0.95958	1		14.8173	15.0758	-0.024956	1	1
GLYMA01G06540	183.985	151.776	0.27764	0.12117	0.79293		158.654	183.933	-0.21329	0.26264	0.82924		175.431	178.721	-0.026804	0.94204	1
GLYMA01G06550	55.1906	49.4673	0.15795	0.64214	1		147.227	117.263	0.32829	0.11975	0.60351		118.525	78.296	0.59819	0.072854	0.60299
GLYMA01G06575	0	0	NA	NA	NA		0	0	NA	NA	NA		0	0	NA	NA	NA
GLYMA01G06600	147.266	158.303	-0.10426	0.60194	1		229.818	209.729	0.13196	0.4559	0.98014		293.534	281.773	0.058991	0.76048	1
GLYMA01G06610	182.565	157.932	0.20911	0.28449	1		74.5942	99.6995	-0.41852	0.23912	0.79966		70.3314	59.5655	0.23969	0.51092	1
GLYMA01G06620	386.109	386.56	-0.0016845	0.992	1		362.598	330.046	0.1357	0.34111	0.90328		370.475	397.077	-0.10004	0.52353	1
GLYMA01G06630	398.586	396.591	0.0072389	0.95186	1		243.259	260.539	-0.099006	0.54784	1		291.43	262.72	0.14962	0.40429	1
GLYMA01G06640	589.006	680.416	-0.20813	0.043836	0.50065		557.139	662.223	-0.24928	0.039585	0.32914		550.098	688.303	-0.32336	0.12813	0.77826
GLYMA01G06660	39.2382	50.3015	-0.35834	0.38898	1		257.165	229.121	0.16658	0.3143	0.88399		250.01	233.919	0.095979	0.58914	1
GLYMA01G06671	0	0	NA	NA	NA		0	0	NA	NA	NA		0	0	NA	NA	NA
GLYMA01G06681	291.442	291.705	-0.0012994	0.99089	1		884.877	773.995	0.19315	0.077051	0.48233		920.246	887.738	0.051886	0.66804	1
GLYMA01G06690	111.099	83.9534	0.40419	0.12913	0.81281		60.1797	75.6914	-0.33085	0.26132	0.82756		80.3823	76.7048	0.06756	0.84446	1
GLYMA01G06700	145.214	143.692	0.015194	0.95607	1		156.685	137.089	0.19275	0.34599	0.90679		187.067	184.526	0.019735	0.91985	1
GLYMA01G06720	1.99405	2.96654	-0.57308	0.86487	1		5.97313	6.49276	-0.12035	0.99287	1		7.70232	0.467647	4.0418	0.023948	0.31878
GLYMA01G06730	266.175	255.606	0.058458	0.72595	1		322.79	277.229	0.21952	0.1478	0.66214		347.245	358.396	-0.045603	0.77665	1
GLYMA01G06740	1516.99	1710.44	-0.17315	0.026398	0.37655		760.129	833.691	-0.13327	0.23267	0.79281		824.431	809.113	0.027056	0.84301	1
GLYMA01G06750	322.988	330.529	-0.033299	0.82356	1		371.539	381.679	-0.038844	0.78154	1		399.467	375.188	0.090462	0.58132	1
GLYMA01G06762	0	0	NA	NA	NA		0	0	NA	NA	NA		0	0	NA	NA	NA
GLYMA01G06774	5.4567	17.9475	-1.7177	0.4305	1		0.994855	1.48153	-0.57453	0.99671	1		9.69607	5.45279	0.83041	0.39845	1
GLYMA01G06787	7.03303	6.43369	0.1285	0.95698	1		9.44413	6.44909	0.55032	0.57929	1		6.6644	9.19396	-0.46421	0.66362	1
GLYMA01G06800	191.579	204.47	-0.093945	0.57149	1		210.435	185.806	0.17957	0.32499	0.89419		226.658	218.457	0.053166	0.79242	1
GLYMA01G06810	6.99712	8.32489	-0.25067	0.85918	1		7.95284	10.85	-0.44816	0.59727	1		11.253	16.5173	-0.55368	0.4492	1
GLYMA01G06820	49.6621	42.7183	0.21729	0.53413	1		48.7339	45.4057	0.10205	0.8023	1		63.5302	90.7296	-0.51413	0.081511	0.63608
GLYMA01G06830	11.0211	6.87869	0.68007	0.40499	1		5.96913	5.09857	0.22743	0.89874	1		6.14544	6.38808	-0.055867	1	1
GLYMA01G06840	481.324	490.334	-0.026755	0.82993	1		453.108	485.389	-0.099289	0.44608	0.97332		505.865	561.271	-0.14995	0.2982	1
GLYMA01G06850	92.8165	101.753	-0.13261	0.58151	1		57.2032	51.9421	0.13919	0.69105	1		64.9092	52.7051	0.30048	0.36736	1
GLYMA01G06860	0	0.482068	#NAME?	1	1		0	0	NA	NA	NA		1.5432	2.4154	-0.64634	0.87484	1
GLYMA01G06870	37.1364	49.5044	-0.41472	0.22634	0.9605		18.4038	22.0494	-0.26073	0.65922	1		39.8906	48.2695	-0.27506	0.47688	1
GLYMA01G06880	13.5765	17.2245	-0.34335	0.61404	1		47.2566	37.9543	0.31625	0.39767	0.94693		53.7657	49.8267	0.10977	0.79852	1
GLYMA01G06902	0	0	NA	NA	NA		0	0	NA	NA	NA		0	0	NA	NA	NA
GLYMA01G06924	0	0	NA	NA	NA		0	0	NA	NA	NA		0	0	NA	NA	NA
GLYMA01G06947	0	0	NA	NA	NA		0	0	NA	NA	NA		0	0	NA	NA	NA
GLYMA01G06970	2395.1	2150.99	0.15508	0.056872	0.56811		1246.57	1067.94	0.22313	0.16766	0.69882		1297.95	1389.23	-0.098059	0.62847	1
GLYMA01G06980	0	0	NA	NA	NA		0	0	NA	NA	NA		0	0	NA	NA	NA
GLYMA01G06995	0	0	NA	NA	NA		0	0	NA	NA	NA		0	0	NA	NA	NA
GLYMA01G07010	338.881	309.522	0.13074	0.32736	1		375.533	361.242	0.055974	0.70705	1		425.046	481.466	-0.17982	0.2207	0.93723
GLYMA01G07020	379.503	363.087	0.063796	0.61617	1		405.897	378.151	0.10215	0.45526	0.97994		383.789	406.868	-0.084248	0.57517	1
GLYMA01G07040	97.4965	88.7741	0.13521	0.57302	1		46.2718	53.4673	-0.20852	0.54738	1		47.7024	48.5349	-0.024961	0.9986	1
GLYMA01G07046	22.3654	36.2105	-0.69514	0.097258	0.72042		46.7722	60.9623	-0.38227	0.23855	0.7993		55.6637	57.8107	-0.054599	0.90668	1
GLYMA01G07053	0	0	NA	NA	NA		6.47156	3.13775	1.0444	0.46057	0.9836		7.18336	18.036	-1.3282	0.077047	0.62113
GLYMA01G07060	0	0	NA	NA	NA		0	0	NA	NA	NA		5.61279	0.467647	3.5852	0.081984	0.63657
GLYMA01G07070	1733.15	1631.08	0.087563	0.25722	0.99296		1355.54	1608.07	-0.24646	0.011112	0.14378		1169.69	1038.64	0.17144	0.15674	0.83855
GLYMA01G07080	0	0	NA	NA	NA		0	0	NA	NA	NA		0	0	NA	NA	NA
GLYMA01G07091	547.082	469.716	0.21997	0.049216	0.52807		539.232	542.734	-0.0093394	0.93163	1		486.704	494.262	-0.022231	0.90273	1
GLYMA01G07100	603.565	590.473	0.031639	0.77697	1		1544.5	1112.75	0.473	1.878e-06	0.00014636		1385.41	1731.75	-0.32192	0.0053678	0.11066
GLYMA01G07110	113.785	98.0075	0.21535	0.35384	1		1051.21	808.817	0.37816	0.023418	0.23525		775.143	759.305	0.029783	0.84065	1
GLYMA01G07120	1585.87	1481.48	0.098242	0.24233	0.97864		1368.49	1154.37	0.24548	0.014497	0.17204		1578.44	1708.26	-0.11403	0.31045	1
GLYMA01G07130	84.7326	74.72	0.18142	0.48983	1		26.8471	25.9711	0.047862	0.96524	1		19.4606	22.2449	-0.19292	0.75725	1
GLYMA01G07140	112.721	138.575	-0.29791	0.15366	0.85777		106.444	97.8282	0.12177	0.61064	1		120.246	118.543	0.020573	0.95171	1
GLYMA01G07150	0.525441	0	Inf	0.99278	1		2.98856	1.5252	0.97045	0.68102	1		3.60536	1.90917	0.9172	0.69066	1
GLYMA01G07155	6.65121	2.98508	1.1558	0.3366	1		3.48299	6.5801	-0.91778	0.46832	0.98692		2.06216	5.84327	-1.5026	0.3215	1
GLYMA01G07160	87.5621	70.7708	0.30715	0.22914	0.96477		55.2275	52.5087	0.072828	0.85116	1		52.2089	71.411	-0.45185	0.16392	0.85318
GLYMA01G07175	305.077	335.294	-0.13625	0.31288	1		233.297	250.736	-0.104	0.5509	1		225.346	240.981	-0.096778	0.60722	1
GLYMA01G07190	183.567	184.13	-0.0044171	0.99245	1		330.284	311.958	0.082354	0.58844	1		327.21	333.109	-0.025778	0.88665	1
GLYMA01G07212	0	0	NA	NA	NA		0	0	NA	NA	NA		0	0	NA	NA	NA
GLYMA01G07234	1.01498	0.98267	0.046669	1	1		0.996854	1.00225	-0.0077818	1	1		0	0.973878	#NAME?	0.75111	1
GLYMA01G07256	0	0.964136	#NAME?	0.70688	1		6.46156	3.5297	0.87234	0.47909	0.99329		1.5432	2.92163	-0.92085	0.73625	1
GLYMA01G07278	0	0	NA	NA	NA		0	0	NA	NA	NA		0	0	NA	NA	NA
GLYMA01G07300	105.401	115.25	-0.12888	0.70807	1		121.867	113.951	0.096886	0.66191	1		143.093	150.565	-0.07344	0.76098	1
GLYMA01G07310	46.7248	45.6663	0.033059	0.96505	1		63.1403	63.7518	-0.013904	1	1		68.1051	70.8183	-0.05636	0.89652	1
GLYMA01G07320	0	0	NA	NA	NA		0	0	NA	NA	NA		0	0	NA	NA	NA
GLYMA01G07343	0	0	NA	NA	NA		0	0	NA	NA	NA		0	0	NA	NA	NA
GLYMA01G07366	0	0	NA	NA	NA		0	0	NA	NA	NA		0	0	NA	NA	NA
GLYMA01G07390	44.5513	43.6825	0.028412	0.96909	1		1742.1	1137.17	0.61538	0.00091721	0.024216		875.409	911.063	-0.057594	0.75262	1
GLYMA01G07416	0	0	NA	NA	NA		0	0	NA	NA	NA		0	0	NA	NA	NA
GLYMA01G07443	1.50451	4.91335	-1.7074	0.28229	1		17.401	18.7381	-0.1068	0.93129	1		10.7203	16.2426	-0.59944	0.43683	1
GLYMA01G07470	0	0.500602	#NAME?	1	1		0	0	NA	NA	NA		0	0	NA	NA	NA
GLYMA01G07500	0	0	NA	NA	NA		0	0	NA	NA	NA		0	0	NA	NA	NA
GLYMA01G07530	771.294	769.115	0.0040811	0.95633	1		707.843	715.732	-0.015992	0.90253	1		663.679	654.812	0.019405	0.89336	1
GLYMA01G07542	12.2156	15.2221	-0.31744	0.64776	1		27.3575	28.4985	-0.058949	0.93738	1		25.5649	29.3707	-0.20021	0.73059	1
GLYMA01G07554	1161.61	1143.85	0.022233	0.80414	1		2307.54	2229.53	0.049619	0.68299	1		2325.68	2360.11	-0.021202	0.88307	1
GLYMA01G07567	80.5422	98.0077	-0.28315	0.65479	1		369.043	291.872	0.33845	0.019493	0.20749		623.133	492.517	0.33937	0.016267	0.24482
GLYMA01G07580	48.8625	75.3132	-0.62418	0.02995	0.40198		1115.76	955.315	0.22397	0.030498	0.27771		1447.52	1384.56	0.06416	0.60165	1
GLYMA01G07601	0	0	NA	NA	NA		1.49128	0.479288	1.6376	0.77259	1		6.69176	9.42546	-0.49418	0.70364	1
GLYMA01G07621	0	0	NA	NA	NA		0	0	NA	NA	NA		0	0	NA	NA	NA
GLYMA01G07641	407.626	459.352	-0.17235	0.14443	0.84149		985.83	936.489	0.074077	0.47892	0.99329		914.057	960.229	-0.071096	0.68292	1
GLYMA01G07661	1.46861	1.94681	-0.40666	1	1		0.994855	0.479288	1.0536	1	1		2.55376	2.92163	-0.19415	1	1
GLYMA01G07680	552.183	535.295	0.044812	0.69332	1		849.046	857.22	-0.013824	0.89913	1		976.495	1293.42	-0.40551	0.0007783	0.025829
GLYMA01G07690	129.392	124.224	0.058797	0.79878	1		500.943	410.181	0.28839	0.026211	0.25248		569.176	549.46	0.050861	0.7069	1
GLYMA01G07716	0	0	NA	NA	NA		0	0	NA	NA	NA		0	0.50623	#NAME?	1	1
GLYMA01G07743	6.5794	7.36076	-0.1619	0.94504	1		0	1.00225	#NAME?	0.70184	1		2.04848	1.01246	1.0167	0.79189	1
GLYMA01G07770	322.224	328.471	-0.027703	0.84792	1		519.338	569.534	-0.13311	0.28391	0.85281		447.169	477.166	-0.09367	0.53412	1
GLYMA01G07780	1354.3	1134.43	0.25558	0.055124	0.55924		523.292	610.497	-0.22237	0.070883	0.4601		437.787	477.566	-0.12547	0.39442	1
GLYMA01G07791	133.272	143.748	-0.10917	0.58429	1		119.357	131.598	-0.14086	0.51305	1		133.451	141.448	-0.083964	0.73427	1
GLYMA01G07800	208.942	203.58	0.037507	0.84494	1		217.407	226.941	-0.06192	0.70883	1		217.985	245.856	-0.17358	0.34968	1
GLYMA01G07860	424.179	288.089	0.55816	0.016454	0.28606		216.386	157.656	0.45683	0.013218	0.16205		317.187	316.702	0.0022082	0.97721	1
GLYMA01G07876	17.2187	15.7413	0.12943	0.86858	1		14.9148	13.4648	0.14755	0.87639	1		16.8521	22.5921	-0.42289	0.50759	1
GLYMA01G07893	0	0	NA	NA	NA		0	0	NA	NA	NA		0	0	NA	NA	NA
GLYMA01G07910	3.9881	1.48327	1.4269	0.4092	1		14.4284	14.7717	-0.033921	0.98913	1		10.2561	9.30971	0.13967	0.92404	1
GLYMA01G07930	1399.15	1238.79	0.17561	0.032044	0.41903		957.127	1167.17	-0.28623	0.005454	0.087807		1017.49	1055.53	-0.052951	0.80227	1
GLYMA01G07940	250.057	260.778	-0.06057	0.73381	1		541.195	507.837	0.091783	0.56077	1		1302.41	1122.39	0.2146	0.066853	0.57651
GLYMA01G07970	0	0	NA	NA	NA		0	0	NA	NA	NA		0.518961	0	Inf	0.99108	1
GLYMA01G07985	0	0.482068	#NAME?	1	1		0	0	NA	NA	NA		0	0.467647	#NAME?	1	1
GLYMA01G08001	0	0	NA	NA	NA		0	0	NA	NA	NA		0	0	NA	NA	NA
GLYMA01G08015	0	0	NA	NA	NA		0	0	NA	NA	NA		0	0	NA	NA	NA
GLYMA01G08030	0.525441	0.482068	0.12429	1	1		41.7899	28.3238	0.56114	0.17045	0.70266		147.04	132.572	0.14943	0.54384	1
GLYMA01G08043	381.39	327.433	0.22007	0.084915	0.68031		645.641	686.494	-0.088514	0.46143	0.98371		731.976	764.262	-0.062271	0.64603	1
GLYMA01G08056	84.3867	85.9743	-0.02689	0.92625	1		524.243	397.935	0.3977	0.0021852	0.046343		392.666	422.874	-0.10693	0.47953	1
GLYMA01G08070	1.57632	2.48448	-0.65638	0.8475	1		2.48414	3.48603	-0.48884	0.85174	1		7.68864	7.71385	-0.0047239	1	1
GLYMA01G08080	44.8385	66.9883	-0.57917	0.070967	0.62529		74.6201	82.3588	-0.14236	0.62853	1		94.1616	130.504	-0.47089	0.059474	0.53828
GLYMA01G08096	0	0	NA	NA	NA		0	0	NA	NA	NA		0	0	NA	NA	NA
GLYMA01G08113	0.489536	0.482068	0.022178	1	1		0	0	NA	NA	NA		0	0	NA	NA	NA
GLYMA01G08130	0.525441	0	Inf	0.99278	1		37.7965	32.8994	0.20019	0.64777	1		159.194	172.308	-0.11421	0.58193	1
GLYMA01G08150	0.525441	0.482068	0.12429	1	1		232.834	178.966	0.37961	0.029609	0.27216		626.575	841.679	-0.42578	0.043313	0.45285
GLYMA01G08191	0	0	NA	NA	NA		0	0	NA	NA	NA		0	0	NA	NA	NA
GLYMA01G08230	291.213	268.473	0.1173	0.41504	1		316.858	281.018	0.17318	0.27288	0.84213		335.582	397.004	-0.24249	0.12451	0.76885
GLYMA01G08250	0	0.482068	#NAME?	1	1		0.496428	0	Inf	1	1		0.505278	0	Inf	0.99108	1
GLYMA01G08260	76.4333	78.0759	-0.030676	0.93774	1		305.423	265.549	0.20183	0.20036	0.74929		243.223	243.831	-0.0036014	0.97875	1
GLYMA01G08400	3.08084	0	Inf	0.13578	0.82557		7.95284	0.522958	3.9267	0.013685	0.16597		7.64759	1.40294	2.4466	0.090968	0.6666
GLYMA01G08540	297.042	310.412	-0.063517	0.66687	1		325.782	347.167	-0.091722	0.52708	1		390.876	425.102	-0.1211	0.48584	1
GLYMA01G08560	0	0.500602	#NAME?	1	1		0.992856	0	Inf	0.70701	1		2.04848	1.90917	0.10161	1	1
GLYMA01G08580	570.943	543.305	0.071582	0.53023	1		600.905	634.987	-0.079592	0.51901	1		617.288	559.882	0.14082	0.32224	1
GLYMA01G08586	0	0	NA	NA	NA		0	0	NA	NA	NA		0	0	NA	NA	NA
GLYMA01G08593	0	0	NA	NA	NA		0	0	NA	NA	NA		0	0	NA	NA	NA
GLYMA01G08600	437.37	439.031	-0.0054674	0.98445	1		257.197	197.702	0.37954	0.025746	0.24994		226.876	179.193	0.34039	0.081989	0.63657
GLYMA01G08610	31.3925	26.6248	0.23765	0.58968	1		36.3092	32.2466	0.17119	0.67984	1		38.4842	49.3544	-0.35891	0.36968	1
GLYMA01G08621	16.2755	25.6792	-0.65789	0.23895	0.97488		24.8754	20.2185	0.29904	0.60554	1		39.8769	37.6293	0.083697	0.85136	1
GLYMA01G08631	15.7142	10.7908	0.54226	0.42252	1		19.4007	15.513	0.32263	0.60347	1		22.0827	23.566	-0.093788	0.91887	1
GLYMA01G08640	9.09889	6.89722	0.39967	0.68357	1		10.443	4.00898	1.3812	0.14703	0.66121		8.68551	9.77736	-0.17083	0.91969	1
GLYMA01G08650	0	0	NA	NA	NA		0	0	NA	NA	NA		0	0	NA	NA	NA
GLYMA01G08690	0	0	NA	NA	NA		0	0	NA	NA	NA		0	0	NA	NA	NA
GLYMA01G08730	0	0	NA	NA	NA		0	0	NA	NA	NA		0	0	NA	NA	NA
GLYMA01G08745	0	0	NA	NA	NA		0	0	NA	NA	NA		0	0	NA	NA	NA
GLYMA01G08760	0	0	NA	NA	NA		0	0	NA	NA	NA		0	0	NA	NA	NA
GLYMA01G08870	0	0	NA	NA	NA		0	0	NA	NA	NA		0	0	NA	NA	NA
GLYMA01G08980	0	0	NA	NA	NA		0	0	NA	NA	NA		0.505278	0	Inf	0.99108	1
GLYMA01G09000	0	0	NA	NA	NA		0	0.522958	#NAME?	0.9983	1		0	0	NA	NA	NA
GLYMA01G09010	374.419	361.14	0.052093	0.69549	1		536.237	489.091	0.13277	0.31347	0.88281		527.961	511.797	0.044861	0.75727	1
GLYMA01G09040	0	0	NA	NA	NA		0	0	NA	NA	NA		0	0	NA	NA	NA
GLYMA01G09066	0	0	NA	NA	NA		0	0	NA	NA	NA		0	0	NA	NA	NA
GLYMA01G09093	0	0	NA	NA	NA		0	0	NA	NA	NA		0	0	NA	NA	NA
GLYMA01G09120	1181.55	1319.5	-0.15932	0.055687	0.56182		2937.79	3047.6	-0.052944	0.85497	1		2582.7	3065.9	-0.24743	0.12339	0.7669
GLYMA01G09160	517.038	424.124	0.28578	0.011885	0.23212		863.686	757.173	0.18988	0.17247	0.70633		1159.06	1056.68	0.13341	0.40932	1
GLYMA01G09190	0	0	NA	NA	NA		0.496428	0	Inf	1	1		5.1212	8.80348	-0.78159	0.48072	1
GLYMA01G09205	65.1022	75.443	-0.21268	0.56277	1		90.0034	90.8561	-0.013604	1	1		64.9913	97.5853	-0.58642	0.042766	0.44945
GLYMA01G09220	282.64	324.67	-0.20001	0.14909	0.84952		207.941	252.522	-0.28024	0.09901	0.54993		273.104	264.35	0.046999	0.79698	1
GLYMA01G09251	0	0	NA	NA	NA		0	0	NA	NA	NA		0	0	NA	NA	NA
GLYMA01G09280	0	0	NA	NA	NA		0	0	NA	NA	NA		0.518961	0.973878	-0.90811	1	1
GLYMA01G09290	657.992	649.026	0.019795	0.87767	1		425.258	503.864	-0.2447	0.058555	0.41424		448.821	494.893	-0.14098	0.34543	1
GLYMA01G09310	12974.3	11560.4	0.16647	0.0048813	0.13004		3418.27	4031.7	-0.23812	0.005511	0.088483		3394.57	4117.97	-0.2787	0.0084513	0.15356
GLYMA01G09340	2.51949	0.500602	2.3314	0.41064	1		1.98971	1.00225	0.98932	0.80776	1		2.54007	3.3507	-0.39959	0.90988	1
GLYMA01G09350	0	0	NA	NA	NA		0	0	NA	NA	NA		0	0.50623	#NAME?	1	1
GLYMA01G09360	111.468	96.7837	0.20379	0.36792	1		312.899	229.907	0.44464	0.0043489	0.074738		360.642	270.077	0.41719	0.012747	0.20705
GLYMA01G09381	0	0	NA	NA	NA		0	0	NA	NA	NA		0	0	NA	NA	NA
GLYMA01G09400	894.214	916.683	-0.035803	0.70193	1		746.145	743.795	0.0045513	0.96741	1		943.46	1046.54	-0.14959	0.23188	0.95311
GLYMA01G09410	0	0	NA	NA	NA		0	0	NA	NA	NA		0	0	NA	NA	NA
GLYMA01G09420	553.805	541.766	0.031708	0.77449	1		495.456	550.491	-0.15196	0.22231	0.78192		536.893	525.465	0.03104	0.82615	1
GLYMA01G09460	17.7082	15.7783	0.16648	0.80568	1		80.5833	46.2332	0.80155	0.0079343	0.11452		177.07	109.508	0.69329	0.0023079	0.059941
GLYMA01G09481	0	0	NA	NA	NA		0	0	NA	NA	NA		0	0	NA	NA	NA
GLYMA01G09500	0	0	NA	NA	NA		0	0	NA	NA	NA		0	0	NA	NA	NA
GLYMA01G09510	0.525441	3.41154	-2.6988	0.24237	0.97864		7.95884	4.40093	0.85475	0.44799	0.97409		15.3499	5.7661	1.4126	0.090516	0.6649
GLYMA01G09515	3.00903	4.95042	-0.71825	0.65372	1		3.98142	2.57112	0.63089	0.73093	1		9.21816	9.66161	-0.067785	0.99916	1
GLYMA01G09520	1369.14	1598.38	-0.22334	0.0091662	0.19645		235.797	339.844	-0.52733	0.00055099	0.016472		227.299	370.507	-0.70491	3.9917e-05	0.0021775
GLYMA01G09530	80.875	103.106	-0.35036	0.14616	0.84389		112.897	121.011	-0.10013	0.68926	1		122.69	143.078	-0.22179	0.37864	1
GLYMA01G09540	1.50451	0	Inf	0.46068	1		0.496428	0.479288	0.050693	1	1		3.10008	0	Inf	0.17922	0.87798
GLYMA01G09581	7.10484	8.32489	-0.22863	0.85872	1		1.48928	5.49052	-1.8823	0.21717	0.77522		3.578	20.6876	-2.5315	0.001899	0.051447
GLYMA01G09620	0	8.86256	#NAME?	0.0014583	0.054999		0.498427	0	Inf	1	1		0	7.40054	#NAME?	0.010082	0.17473
GLYMA01G09631	0	0	NA	NA	NA		0	0	NA	NA	NA		0	0	NA	NA	NA
GLYMA01G09640	135.23	142.784	-0.078416	0.70149	1		170.627	185.284	-0.1189	0.53919	1		175.09	190.996	-0.12544	0.55904	1
GLYMA01G09650	1.01498	0	Inf	0.68109	1		1.99371	0	Inf	0.48531	0.99329		2.54007	1.40294	0.85642	0.80953	1
GLYMA01G09660	138.657	130.936	0.082655	0.69079	1		213.367	208.771	0.031421	0.87933	1		222.943	201.988	0.14241	0.47748	1
GLYMA01G09860	0	0	NA	NA	NA		0	0	NA	NA	NA		0	0	NA	NA	NA
GLYMA01G09900	98.8477	83.9905	0.23498	0.34773	1		18.9003	20.4805	-0.11585	0.87366	1		14.312	37.6293	-1.3946	0.0069961	0.13417
GLYMA01G09920	358.61	356.783	0.0073672	0.99336	1		524.831	576.068	-0.13438	0.26438	0.83096		550.74	574.694	-0.061424	0.69632	1
GLYMA01G09948	0	0	NA	NA	NA		0.994855	0	Inf	0.70676	1		0.505278	0	Inf	0.99108	1
GLYMA01G09976	0	0	NA	NA	NA		0	0	NA	NA	NA		0	0	NA	NA	NA
GLYMA01G10004	1.57632	0	Inf	0.54612	1		1.48928	0.479288	1.6357	0.77892	1		4.60224	4.32457	0.089777	1	1
GLYMA01G10032	0	1.50181	#NAME?	0.55918	1		0	1.5252	#NAME?	0.48172	0.99329		0.505278	2.4154	-2.2571	0.50501	1
GLYMA01G10060	0	0	NA	NA	NA		0	0	NA	NA	NA		0	0	NA	NA	NA
GLYMA01G10070	0	0	NA	NA	NA		0	0	NA	NA	NA		0	0	NA	NA	NA
GLYMA01G10081	7243.34	6714.4	0.1094	0.19351	0.91949		6996.44	5237.37	0.41778	5.4538e-07	4.9006e-05		7403.37	8375.31	-0.17796	0.37167	1
GLYMA01G10090	10.6034	20.3208	-0.93843	0.35748	1		5.4767	8.84553	-0.69164	0.49747	0.99892		11.7719	5.29845	1.1517	0.22201	0.93947
GLYMA01G10100	186.002	178.345	0.060643	0.71851	1		407.366	353.749	0.2036	0.14005	0.64768		517.322	400.293	0.37001	0.01385	0.21951
GLYMA01G10121	4.51354	2.44741	0.883	0.57469	1		23.3741	18.2588	0.35632	0.49292	0.99599		30.3177	20.0224	0.59855	0.24778	0.9704
GLYMA01G10141	0	0	NA	NA	NA		0	0	NA	NA	NA		0	0	NA	NA	NA
GLYMA01G10160	121.977	124.317	-0.027417	0.90243	1		169.588	169.467	0.0010292	0.99765	1		164.944	195.831	-0.24764	0.22904	0.94914
GLYMA01G10183	0	0	NA	NA	NA		0	0	NA	NA	NA		0	0	NA	NA	NA
GLYMA01G10206	0	0	NA	NA	NA		0	0	NA	NA	NA		0	0	NA	NA	NA
GLYMA01G10231	0.489536	1.0012	-1.0322	1	1		1.49528	0	Inf	0.5519	1		0	0	NA	NA	NA
GLYMA01G10254	1.50451	1.94681	-0.37181	1	1		0.992856	0	Inf	0.70701	1		0.518961	0	Inf	0.99108	1
GLYMA01G10278	0	0	NA	NA	NA		0	0	NA	NA	NA		0	0	NA	NA	NA
GLYMA01G10302	0	0	NA	NA	NA		0	0	NA	NA	NA		0	0	NA	NA	NA
GLYMA01G10326	0	0	NA	NA	NA		0	0	NA	NA	NA		0	0	NA	NA	NA
GLYMA01G10350	0	0	NA	NA	NA		0	0	NA	NA	NA		0	0	NA	NA	NA
GLYMA01G10371	109.892	111.783	-0.024622	0.95092	1		215.912	170.73	0.33872	0.059796	0.41915		211.567	200.142	0.080092	0.71822	1
GLYMA01G10390	45.0049	47.9468	-0.091351	0.90175	1		39.7862	56.7361	-0.512	0.13929	0.64593		42.4581	53.2885	-0.32779	0.4019	1
GLYMA01G10600	0	0	NA	NA	NA		0.994855	2.00449	-1.0107	0.80068	1		5.16225	6.38808	-0.30738	0.86311	1
GLYMA01G10610	432.38	447.69	-0.050198	0.6626	1		405.919	386.558	0.070507	0.63593	1		451.019	449.044	0.0063318	0.96742	1
GLYMA01G10730	42.1982	41.8098	0.013339	0.97637	1		48.7539	42.9219	0.1838	0.62656	1		47.1561	50.2512	-0.091713	0.83754	1
GLYMA01G10850	193.681	200.038	-0.046594	0.77951	1		292.485	278.885	0.068693	0.65873	1		288.781	276.157	0.064487	0.7195	1
GLYMA01G10880	103.802	99.3981	0.062541	0.8234	1		41.2775	48.8917	-0.24423	0.49749	0.99892		107.709	117.728	-0.12832	0.59928	1
GLYMA01G10900	0	5.46955	#NAME?	0.10084	0.73387		0	1.00225	#NAME?	0.70184	1		0	1.48011	#NAME?	0.54484	1
GLYMA01G11110	6.16167	8.82549	-0.51835	0.5855	1		30.3501	38.8692	-0.35693	0.37854	0.93431		34.8652	28.44	0.29387	0.55834	1
GLYMA01G11130	10.6752	8.36196	0.35235	0.70052	1		13.924	7.84328	0.82804	0.29168	0.8622		14.8309	8.68773	0.77156	0.33127	1
GLYMA01G11180	434.495	534.498	-0.29885	0.0079046	0.17867		164.61	212.125	-0.36586	0.09784	0.54632		108.734	186.29	-0.77675	0.00048559	0.017495
GLYMA01G11390	278.45	326.302	-0.22879	0.09707	0.71994		512.37	816.051	-0.67147	0.00050647	0.015376		735.595	520.375	0.49936	0.015852	0.24022
GLYMA01G11473	0	0	NA	NA	NA		0	0	NA	NA	NA		0	0	NA	NA	NA
GLYMA01G11556	0	0	NA	NA	NA		0	0	NA	NA	NA		0	0	NA	NA	NA
GLYMA01G11640	149.26	206.565	-0.46876	0.0071814	0.16821		0	0	NA	NA	NA		0	0	NA	NA	NA
GLYMA01G11755	0	0	NA	NA	NA		0	0	NA	NA	NA		0	0	NA	NA	NA
GLYMA01G11870	3938.37	3510.01	0.16612	0.47148	1		85.1011	71.2435	0.25642	0.74227	1		21.9869	31.4002	-0.51413	0.30252	1
GLYMA01G12310	0	0	NA	NA	NA		0	0	NA	NA	NA		0	0	NA	NA	NA
GLYMA01G12340	1382.75	1213.37	0.18852	0.021636	0.33458		1403.74	1346.61	0.059944	0.56786	1		1261.7	1126.56	0.16344	0.17245	0.86897
GLYMA01G12740	537.758	494.765	0.12021	0.291	1		749.128	601.302	0.31712	0.006513	0.099545		938.631	641.429	0.54927	0.069985	0.59136
GLYMA01G12840	30.4134	24.5667	0.308	0.50043	1		96.517	69.8089	0.46737	0.071671	0.46273		107.696	90.9997	0.24303	0.36658	1
GLYMA01G12940	18.7591	15.2406	0.29967	0.62733	1		32.8202	34.12	-0.056034	0.94025	1		31.3009	32.726	-0.064234	0.89377	1
GLYMA01G12955	0.489536	1.0012	-1.0322	1	1		0	0.479288	#NAME?	0.9983	1		1.03792	0	Inf	0.71638	1
GLYMA01G12970	351.789	156.504	1.1685	9.932e-15	6.2464e-12		439.712	259.101	0.76304	1.2596e-07	1.3155e-05		352.051	194.351	0.85712	1.3206e-06	0.00011411
GLYMA01G13170	1290.23	1225.11	0.074713	0.60212	1		483.095	502.561	-0.056991	0.72388	1		490.419	365.218	0.42526	0.0055492	0.11348
GLYMA01G13390	0	0	NA	NA	NA		0	0	NA	NA	NA		0	0	NA	NA	NA
GLYMA01G13400	0	0	NA	NA	NA		0	0	NA	NA	NA		0	0	NA	NA	NA
GLYMA01G13410	2.06586	3.93068	-0.92804	0.59673	1		6.45956	1.00225	2.6882	0.13105	0.62799		14.9404	5.33704	1.4851	0.17882	0.87798
GLYMA01G13532	20.9327	26.6062	-0.34601	0.47624	1		59.6753	46.7125	0.35333	0.29531	0.86598		75.8074	93.6512	-0.30496	0.28278	1
GLYMA01G13654	778.618	836.975	-0.10427	0.26845	1		963.482	957.798	0.0085373	0.92464	1		976.1	1159.34	-0.24821	0.04378	0.4551
GLYMA01G13777	0	0	NA	NA	NA		0	0	NA	NA	NA		0	0	NA	NA	NA
GLYMA01G13900	14.3533	6.86015	1.0651	0.15824	0.8666		8.45327	13.5085	-0.67628	0.37707	0.93314		1185.14	1689.32	-0.51139	0.5368	1
GLYMA01G13930	63.3463	67.248	-0.086231	0.78207	1		95.9925	83.4473	0.20206	0.43698	0.97057		94.8585	95.2857	-0.0064829	0.99693	1
GLYMA01G13945	136.735	139.873	-0.032738	0.8868	1		165.654	193.432	-0.22365	0.22976	0.79126		175.719	173.823	0.015652	0.9655	1
GLYMA01G13960	0	0	NA	NA	NA		0	0	NA	NA	NA		0	0	NA	NA	NA
GLYMA01G14160	0	0	NA	NA	NA		0.496428	0	Inf	1	1		0	0	NA	NA	NA
GLYMA01G14266	0	0	NA	NA	NA		0	0	NA	NA	NA		0	1.01246	#NAME?	0.74619	1
GLYMA01G14373	809.462	670.737	0.27122	0.0060386	0.14854		592.043	662.047	-0.16123	0.19452	0.74003		614.078	623.286	-0.021472	0.89345	1
GLYMA01G14480	443.042	495.099	-0.16027	0.16146	0.87276		97.4798	103.013	-0.07965	0.75827	1		97.1796	103.694	-0.093607	0.7682	1
GLYMA01G14500	0	0	NA	NA	NA		0	0	NA	NA	NA		0	0	NA	NA	NA
GLYMA01G14700	46.1276	57.2545	-0.31176	0.33417	1		63.1483	62.4024	0.017144	0.96127	1		58.368	78.7637	-0.43235	0.17927	0.87798
GLYMA01G14733	68.2417	62.6683	0.12292	0.73369	1		102.969	107.328	-0.059818	0.83169	1		117.528	132.756	-0.17578	0.52797	1
GLYMA01G14766	4.09581	2.98508	0.45638	0.83171	1		10.9414	11.112	-0.022326	1	1		8.69919	8.413	0.048261	1	1
GLYMA01G14800	305.782	310.709	-0.02306	0.86894	1		511.32	549.362	-0.10353	0.42623	0.96693		552.105	592.354	-0.10152	0.48433	1
GLYMA01G14905	0	0	NA	NA	NA		0	0	NA	NA	NA		0	0	NA	NA	NA
GLYMA01G15010	0	0	NA	NA	NA		0	0	NA	NA	NA		0	0	NA	NA	NA
GLYMA01G15134	114.895	124.187	-0.1122	0.60998	1		1549.08	1439.01	0.10633	0.42815	0.96787		1110.63	1306.97	-0.23485	0.05318	0.50772
GLYMA01G15258	15.786	8.36196	0.91673	0.18558	0.9067		158.712	126.632	0.32577	0.1341	0.63499		169.655	152.156	0.15705	0.46511	1
GLYMA01G15382	0	0	NA	NA	NA		0	0	NA	NA	NA		0	0	NA	NA	NA
GLYMA01G15506	303.609	311.506	-0.037049	0.80061	1		190.506	180.578	0.077214	0.68498	1		179.16	191.468	-0.095857	0.64703	1
GLYMA01G15630	20.7891	14.2024	0.54969	0.33889	1		84.5607	112.033	-0.40587	0.094893	0.53781		80.8328	104.046	-0.36421	0.19498	0.90414
GLYMA01G15687	2.51949	0.482068	2.3858	0.41151	1		0.996854	0.958575	0.056491	1	1		1.5432	0.973878	0.66411	0.97436	1
GLYMA01G15744	0	0	NA	NA	NA		0.498427	0	Inf	1	1		0	0	NA	NA	NA
GLYMA01G15802	0	0	NA	NA	NA		0	0	NA	NA	NA		0	0	NA	NA	NA
GLYMA01G15860	0.525441	0.500602	0.069866	1	1		0.496428	0	Inf	1	1		0	1.01246	#NAME?	0.74619	1
GLYMA01G15883	0	0	NA	NA	NA		0	0	NA	NA	NA		0	0	NA	NA	NA
GLYMA01G15906	9.55252	6.35955	0.58696	0.52171	1		18.3918	13.9441	0.39941	0.55591	1		15.4457	17.8817	-0.21128	0.75979	1
GLYMA01G15930	603.324	665.602	-0.14173	0.20208	0.93065		210.403	292.524	-0.4754	0.0033894	0.063234		161.188	169.334	-0.071132	0.77364	1
GLYMA01G16140	1.54042	1.0012	0.62159	0.98202	1		0.496428	0	Inf	1	1		0.518961	2.92163	-2.4931	0.39158	1
GLYMA01G16250	0	0	NA	NA	NA		0	0	NA	NA	NA		0	0	NA	NA	NA
GLYMA01G16360	27.9298	26.9029	0.054042	0.96332	1		99.964	62.8369	0.6698	0.010608	0.13961		56.3332	40.6714	0.46997	0.21219	0.9278
GLYMA01G16370	992.246	1054.03	-0.087152	0.38633	1		1539.47	1456.22	0.080204	0.39315	0.94511		1840.64	2190.79	-0.25124	0.11332	0.739
GLYMA01G16375	0.489536	0.500602	-0.032249	1	1		0	0	NA	NA	NA		0.518961	0.50623	0.035832	1	1
GLYMA01G16380	1172.04	1117	0.069398	0.41394	1		740.689	775.472	-0.066207	0.5529	1		669.593	695.812	-0.055413	0.70334	1
GLYMA01G16526	657.751	644.372	0.029647	0.78476	1		785.359	853.734	-0.12043	0.27542	0.84464		709.524	737.968	-0.056706	0.68415	1
GLYMA01G16673	10.2216	5.89602	0.79381	0.37929	1		14.9228	18.5634	-0.31494	0.6293	1		13.3288	12.4675	0.096375	0.97695	1
GLYMA01G16820	691.375	629.836	0.13449	0.18917	0.91077		491.469	539.642	-0.1349	0.2868	0.85631		559.672	632.639	-0.1768	0.20448	0.91884
GLYMA01G17030	24.8849	36.8965	-0.56821	0.17067	0.88711		63.6767	37.3015	0.77153	0.019098	0.20449		105.606	74.2508	0.50821	0.068726	0.58473
GLYMA01G17230	272.265	241.236	0.17457	0.28491	1		132.82	124.059	0.098447	0.68024	1		169.368	192.095	-0.18166	0.37645	1
GLYMA01G17240	20.2995	23.0464	-0.18309	0.7437	1		26.3587	25.7964	0.031109	1	1		18.9416	29.1392	-0.6214	0.24149	0.96339
GLYMA01G17271	0	0	NA	NA	NA		0	0	NA	NA	NA		0	0	NA	NA	NA
GLYMA01G17300	52.3252	46.0928	0.18296	0.60483	1		57.1992	32.5948	0.81135	0.021236	0.22045		70.1399	53.9538	0.37851	0.25312	0.97476
GLYMA01G17330	0	0	NA	NA	NA		0	0	NA	NA	NA		0	0	NA	NA	NA
GLYMA01G17350	168.477	144.879	0.2177	0.5239	1		143.287	167.636	-0.22642	0.25657	0.82193		164.411	191.777	-0.22212	0.28927	1
GLYMA01G17426	0	0	NA	NA	NA		0	0	NA	NA	NA		0	0	NA	NA	NA
GLYMA01G17503	0	0	NA	NA	NA		0	0	NA	NA	NA		0	0	NA	NA	NA
GLYMA01G17580	86.7853	89.9606	-0.051842	0.87978	1		251.176	322.719	-0.36158	0.033737	0.29627		126.295	190.224	-0.5909	0.0064657	0.12707
GLYMA01G17590	0.979072	0	Inf	0.6853	1		2.98257	1.96082	0.6051	0.84887	1		6.65072	1.48011	2.1678	0.14576	0.81969
GLYMA01G17820	759.262	954.748	-0.33052	0.00061184	0.028349		74.6121	74.2972	0.0061025	0.99488	1		62.547	50.2512	0.31578	0.36112	1
GLYMA01G17850	428.712	436.027	-0.024411	0.85795	1		349.643	305.424	0.19507	0.17713	0.71336		386.016	362.171	0.091989	0.57559	1
GLYMA01G17870	365.653	383.964	-0.070497	0.7191	1		440.224	473.491	-0.1051	0.41099	0.95677		494.326	513.493	-0.054883	0.68185	1
GLYMA01G17880	0	0	NA	NA	NA		0	0	NA	NA	NA		0	0	NA	NA	NA
GLYMA01G18040	556.792	518.182	0.10368	0.34978	1		655.594	707.147	-0.10921	0.34948	0.91		726.732	699.866	0.054345	0.67485	1
GLYMA01G18200	13.7201	8.32489	0.72079	0.33289	1		11.9323	16.8198	-0.49529	0.44195	0.97241		19.4879	25.5137	-0.38869	0.50632	1
GLYMA01G18360	8.11982	2.94801	1.4617	0.1803	0.89959		8.45927	9.41216	-0.15399	0.90703	1		12.2909	16.1269	-0.39188	0.60899	1
GLYMA01G18520	0	0	NA	NA	NA		0	0	NA	NA	NA		0	0	NA	NA	NA
GLYMA01G18606	9.62433	7.76869	0.30901	0.79244	1		24.379	15.8176	0.62411	0.26186	0.82816		22.4649	14.4152	0.64007	0.30555	1
GLYMA01G18693	0	0	NA	NA	NA		0	0	NA	NA	NA		0	0	NA	NA	NA
GLYMA01G18780	1681.95	1701.48	-0.016655	0.84438	1		1171.42	1436.08	-0.29389	0.0034062	0.063397		1209.48	1122.39	0.10781	0.36703	1
GLYMA01G18885	0	0	NA	NA	NA		0	0.522958	#NAME?	0.9983	1		0.505278	0.50623	-0.0027159	1	1
GLYMA01G18990	126.67	97.6365	0.37558	0.24034	0.97572		75.1026	83.6209	-0.155	0.55968	1		62.8881	76.4687	-0.28208	0.38037	1
GLYMA01G19200	314.055	353.168	-0.16934	0.21119	0.94283		238.783	284.201	-0.25121	0.11766	0.59813		233.554	212.537	0.13604	0.46852	1
GLYMA01G19420	467.33	631.078	-0.43338	6.5469e-05	0.0048673		960.984	1846.33	-0.94208	0.0014186	0.033892		732.153	636.198	0.20267	0.15151	0.82677
GLYMA01G19820	359.612	288.887	0.31594	0.019246	0.31406		424.795	315.314	0.42998	0.002211	0.046642		513.899	393.726	0.38429	0.40084	1
GLYMA01G20030	637.249	668.902	-0.069937	0.49447	1		639.712	618.206	0.049336	0.70611	1		672.857	732.124	-0.12179	0.3697	1
GLYMA01G20130	0	0	NA	NA	NA		0	0	NA	NA	NA		0	0	NA	NA	NA
GLYMA01G20230	378.501	349.515	0.11494	0.37289	1		647.112	620.866	0.059734	0.62405	1		636.544	662.598	-0.057873	0.67284	1
GLYMA01G20306	0	0	NA	NA	NA		0	0	NA	NA	NA		0	0	NA	NA	NA
GLYMA01G20383	557.474	614.354	-0.14017	0.17911	0.89796		318.796	407.255	-0.3533	0.077616	0.48415		391.942	533.757	-0.44555	0.0030721	0.073881
GLYMA01G20460	7601.59	7484.63	0.02237	0.72751	1		3847.98	4378.86	-0.18645	0.046829	0.36289		3854.74	3625.71	0.088373	0.39441	1
GLYMA01G20565	0	0	NA	NA	NA		0	0	NA	NA	NA		0	0	NA	NA	NA
GLYMA01G20670	2073.1	2113.06	-0.02754	0.70662	1		2348.34	2421.67	-0.044363	0.61445	1		2266.74	2236.18	0.019583	0.85888	1
GLYMA01G20700	861.272	854.496	0.011394	0.91276	1		2922.59	1770.58	0.72303	1.6509e-12	4.4081e-10		3095.73	3039.01	0.026679	0.79265	1
GLYMA01G20710	4.62125	6.89722	-0.57773	0.61749	1		0.496428	0	Inf	1	1		1.55688	1.94776	-0.32315	1	1
GLYMA01G20720	221.467	178.327	0.31257	0.058061	0.57375		354.248	411.361	-0.21564	0.46739	0.98643		372.564	212.237	0.81181	3.1541e-06	0.00024536
GLYMA01G20740	113.916	86.9941	0.38898	0.085996	0.6845		90.5258	82.2257	0.13874	0.70889	1		62.3281	56.2148	0.14893	0.67837	1
GLYMA01G20751	0	0	NA	NA	NA		0	0	NA	NA	NA		0	0	NA	NA	NA
GLYMA01G20760	2286.56	2212.38	0.04758	0.52546	1		1922.12	2124.46	-0.1444	0.1294	0.62475		1912.35	1978.62	-0.049151	0.66779	1
GLYMA01G20775	1102.85	999.746	0.1416	0.10563	0.74839		1181.39	1137.45	0.05469	0.7032	1		1570.98	1920.32	-0.28969	0.0096836	0.1697
GLYMA01G20790	121.151	105.739	0.1963	0.34851	1		75.1386	64.4909	0.22046	0.60159	1		80.5328	102.527	-0.34836	0.21187	0.92756
GLYMA01G20800	6.05396	5.91455	0.033609	1	1		4.97428	1.5252	1.7055	0.28161	0.85128		6.15912	1.40294	2.1343	0.18536	0.88875
GLYMA01G20811	569.281	692.579	-0.28284	0.0059213	0.14635		745.701	728.722	0.033228	0.76808	1		867.79	1015.09	-0.22619	0.074371	0.6092
GLYMA01G20820	0	0	NA	NA	NA		0	0	NA	NA	NA		0	0	NA	NA	NA
GLYMA01G20860	227.737	152.759	0.57611	0.00065512	0.029969		197.466	143.319	0.46237	0.016672	0.18784		314.702	302.022	0.059328	0.73825	1
GLYMA01G20870	141.069	133.495	0.079614	0.69053	1		73.1269	65.7126	0.15423	0.5958	1		76.3537	56.4895	0.43471	0.18467	0.88826
GLYMA01G20885	0	0	NA	NA	NA		0	0	NA	NA	NA		0	0	NA	NA	NA
GLYMA01G20900	0	0	NA	NA	NA		0	0	NA	NA	NA		1.52952	1.94776	-0.34874	1	1
GLYMA01G20910	0.979072	1.48327	-0.5993	1	1		1.49328	2.39644	-0.6824	0.84904	1		2.55376	1.51869	0.74979	0.80797	1
GLYMA01G20920	63.7281	66.4692	-0.060756	0.87529	1		56.7147	57.0843	-0.0093712	1	1		79.9044	66.7253	0.26004	0.38908	1
GLYMA01G20935	0.489536	1.48327	-1.5993	0.77699	1		1.49128	0	Inf	0.48928	0.99329		1.02424	1.01246	0.016687	1	1
GLYMA01G20950	47.5603	57.8848	-0.28343	0.37689	1		35.8068	21.9621	0.70522	0.1129	0.58631		44.9708	51.8517	-0.2054	0.59252	1
GLYMA01G20970	0.489536	0.98267	-1.0053	1	1		1.99171	4.96756	-1.3185	0.38784	0.94117		2.56744	3.38928	-0.40065	0.90923	1
GLYMA01G20980	0	0	NA	NA	NA		0	0	NA	NA	NA		0	0	NA	NA	NA
GLYMA01G20986	0	1.48327	#NAME?	0.48287	1		6.46956	3.00674	1.1055	0.38008	0.93549		8.15287	10.3608	-0.34575	0.76739	1
GLYMA01G20993	0	0.500602	#NAME?	1	1		0	0	NA	NA	NA		0	0	NA	NA	NA
GLYMA01G21000	0	0	NA	NA	NA		0	0	NA	NA	NA		0	0	NA	NA	NA
GLYMA01G21120	0	0	NA	NA	NA		7.46241	3.00674	1.3114	0.26034	0.82627		8.19392	4.86939	0.75081	0.51057	1
GLYMA01G21241	20.8968	18.7449	0.15679	0.8099	1		39.2958	37.9543	0.05011	0.93649	1		43.5918	52.0832	-0.25676	0.50298	1
GLYMA01G21360	422.123	419.581	0.0087116	0.95993	1		699.437	657.298	0.089648	0.43892	0.97182		589.798	552.699	0.093725	0.50251	1
GLYMA01G21480	561.677	512.843	0.13123	0.24718	0.98524		420.399	402.684	0.06211	0.65195	1		788.466	1543.03	-0.96864	0.019656	0.27826
GLYMA01G21500	250.363	294.263	-0.23309	0.11155	0.7644		253.684	244.766	0.051628	0.74351	1		325.121	340.399	-0.06625	0.68777	1
GLYMA01G21510	7.06893	4.91335	0.52479	0.65081	1		39.7902	21.7011	0.87464	0.038506	0.32274		48.0845	41.761	0.20342	0.61482	1
GLYMA01G21521	0	0	NA	NA	NA		0	0	NA	NA	NA		0	0	NA	NA	NA
GLYMA01G21530	90.7734	77.7606	0.22323	0.39623	1		27.3595	43.0966	-0.65553	0.10282	0.55945		48.6719	31.516	0.62701	0.126	0.77292
GLYMA01G21540	24.9567	24.1403	0.047985	0.97131	1		23.3901	31.0696	-0.40961	0.38295	0.93752		29.6619	21.112	0.49055	0.33031	1
GLYMA01G21570	0	0	NA	NA	NA		0	0	NA	NA	NA		0	0.50623	#NAME?	1	1
GLYMA01G21575	17.6723	12.2556	0.52805	0.39635	1		6.46356	9.32482	-0.52875	0.56659	1		6.15912	13.1281	-1.0919	0.20968	0.92643
GLYMA01G21580	0	0	NA	NA	NA		0.496428	0	Inf	1	1		0	0	NA	NA	NA
GLYMA01G21590	0	0	NA	NA	NA		0	0	NA	NA	NA		0	0	NA	NA	NA
GLYMA01G21620	92.2911	93.984	-0.026223	0.94306	1		61.685	56.5166	0.12624	0.73592	1		75.2748	68.6823	0.13223	0.70121	1
GLYMA01G21630	0	0	NA	NA	NA		0	0	NA	NA	NA		0	0	NA	NA	NA
GLYMA01G21660	159.518	136.888	0.22073	0.23683	0.97315		274.094	341.414	-0.31685	0.033456	0.29471		281.078	294.424	-0.066924	0.71396	1
GLYMA01G21680	77.6996	81.8954	-0.075875	0.77278	1		121.875	142.23	-0.22283	0.29129	0.86153		136.455	126.18	0.11295	0.64082	1
GLYMA01G21707	211.128	199.463	0.081996	0.64856	1		281.004	319.234	-0.18402	0.21806	0.7765		367.06	372.494	-0.0212	0.90597	1
GLYMA01G21734	13.756	9.34463	0.55786	0.45134	1		15.4233	19.4783	-0.33676	0.58306	1		18.5731	9.85453	0.91436	0.45773	1
GLYMA01G21762	0	0	NA	NA	NA		0	0	NA	NA	NA		0	0	NA	NA	NA
GLYMA01G21790	0	0	NA	NA	NA		0	0	NA	NA	NA		0	0	NA	NA	NA
GLYMA01G21831	108.984	117.197	-0.10482	0.63291	1		266.599	213.435	0.32088	0.050674	0.3806		212.946	232.757	-0.12834	0.5145	1
GLYMA01G21870	3.04493	5.87748	-0.94879	0.4639	1		0.994855	2.00449	-1.0107	0.80068	1		4.65697	3.38928	0.45841	0.85203	1
GLYMA01G21900	57.1128	63.2059	-0.14625	0.78336	1		189.495	364.598	-0.94415	2.2571e-09	3.5123e-07		291.431	268.009	0.12087	0.62919	1
GLYMA01G22120	5.03898	6.41515	-0.34835	0.82329	1		68.653	69.5906	-0.019569	0.97726	1		50.0646	50.2172	-0.0043915	1	1
GLYMA01G22131	0	0	NA	NA	NA		0	0	NA	NA	NA		0	0	NA	NA	NA
GLYMA01G22140	0	0	NA	NA	NA		0	0	NA	NA	NA		0	0	NA	NA	NA
GLYMA01G22160	25.4103	18.5966	0.45038	0.38349	1		132.836	111.641	0.25078	0.25566	0.82102		168.208	174.14	-0.050006	0.82573	1
GLYMA01G22170	602.694	570.004	0.080453	0.47013	1		234.806	264.594	-0.17231	0.30902	0.87934		271.082	283.794	-0.06611	0.70679	1
GLYMA01G22180	204.653	203.079	0.01114	0.94959	1		83.0814	74.2088	0.16294	0.57526	1		95.609	92.2097	0.052228	0.86799	1
GLYMA01G22195	13.3024	13.6091	-0.032884	0.99313	1		35.3124	30.4593	0.21329	0.63397	1		25.5649	38.1402	-0.57715	0.20202	0.9157
GLYMA01G22210	59.7041	71.1972	-0.25399	0.37959	1		117.393	97.6087	0.26626	0.26835	0.83557		110.577	141.796	-0.35876	0.13761	0.80163
GLYMA01G22260	365.999	412.592	-0.17288	0.37842	1		394.481	364.339	0.11467	0.39645	0.94643		681.625	494.48	0.46307	0.0025197	0.063766
GLYMA01G22333	15.2965	16.7981	-0.1351	0.86934	1		11.9343	19.9576	-0.74183	0.22236	0.78192		12.8372	11.7637	0.12599	0.91491	1
GLYMA01G22406	659.03	666.547	-0.016362	0.8695	1		1146.21	1042.99	0.13614	0.21085	0.76608		1177.87	1079.4	0.12596	0.28456	1
GLYMA01G22480	302.652	309.467	-0.032123	0.83967	1		324.843	440.162	-0.43829	0.0019241	0.042117		416.155	474.524	-0.18936	0.20719	0.92324
GLYMA01G22490	657.548	744.753	-0.17966	0.068072	0.61468		418.266	501.298	-0.26125	0.058584	0.41433		392.12	377.508	0.054786	0.71132	1
GLYMA01G22501	16.6215	14.7215	0.17512	0.80385	1		30.3421	25.0125	0.27867	0.55866	1		21.0038	27.2686	-0.37659	0.49201	1
GLYMA01G22510	298.485	306	-0.035873	0.82176	1		621.843	608.055	0.032347	0.79679	1		650.885	665.808	-0.032705	0.79029	1
GLYMA01G22530	50.8566	50.765	0.0025991	1	1		201.938	132.207	0.61111	0.0016974	0.038458		119.754	97.1995	0.30105	0.25073	0.97443
GLYMA01G22542	277.996	181.219	0.61733	0.00017404	0.010479		478.515	432.142	0.14706	0.25941	0.82499		490.174	503.379	-0.038351	0.80657	1
GLYMA01G22554	510.018	399.817	0.35121	0.002378	0.078324		907.35	773.341	0.23055	0.034838	0.30251		929.04	940.38	-0.017503	0.90152	1
GLYMA01G22567	0	0	NA	NA	NA		0.498427	0	Inf	1	1		1.03792	0	Inf	0.71638	1
GLYMA01G22580	218.817	224.809	-0.038971	0.81764	1		217.851	174.523	0.31993	0.072514	0.4665		230.481	152.937	0.59171	0.003148	0.075368
GLYMA01G22600	738.087	781.241	-0.081977	0.41368	1		817.809	926.029	-0.17929	0.10274	0.55929		815.104	745.609	0.12856	0.32587	1
GLYMA01G22610	4.09581	4.95042	-0.2734	0.91229	1		6.96799	14.0314	-1.0098	0.18946	0.73228		28.7745	14.4924	0.98949	0.081698	0.63618
GLYMA01G22620	2454.46	2550.12	-0.055161	0.45011	1		604.442	401.942	0.58862	4.003e-06	0.00028633		734.967	590.512	0.31571	0.018141	0.26415
GLYMA01G22630	550.163	544.306	0.01544	0.88855	1		468.074	512.579	-0.13104	0.29785	0.86929		451.294	486.047	-0.10703	0.47581	1
GLYMA01G22641	81.3777	86.4749	-0.087649	0.73116	1		108.447	136.001	-0.32662	0.14457	0.65718		119.768	94.4661	0.34237	0.17925	0.87798
GLYMA01G22650	0	0	NA	NA	NA		0	0	NA	NA	NA		0	0	NA	NA	NA
GLYMA01G22670	0.525441	0	Inf	0.99278	1		0	0	NA	NA	NA		0	0	NA	NA	NA
GLYMA01G22680	1579	1395.84	0.17788	0.02463	0.36093		1652.05	1640.89	0.0097812	0.91685	1		1758.24	1683.01	0.063081	0.58182	1
GLYMA01G22710	173.382	171.318	0.017271	0.94513	1		204.944	204.063	0.0062168	1	1		202.704	240.823	-0.2486	0.19538	0.90453
GLYMA01G22720	21.4222	33.5034	-0.6452	0.14063	0.83459		22.3852	25.5354	-0.18995	0.73238	1		26.6029	23.3345	0.18912	0.7429	1
GLYMA01G22730	56.8746	41.7357	0.4465	0.1738	0.89099		305.371	304.942	0.0020286	1	1		251.43	342.79	-0.44716	0.054291	0.51267
GLYMA01G22751	0.979072	0	Inf	0.6853	1		1.98971	0	Inf	0.33643	0.89923		3.05904	10.5969	-1.7925	0.095067	0.67996
GLYMA01G22770	0	0	NA	NA	NA		0	0	NA	NA	NA		0	0	NA	NA	NA
GLYMA01G22800	4.05991	2.46594	0.71931	0.69084	1		152.677	106.195	0.52376	0.033497	0.29501		86.4046	84.6502	0.029594	0.93015	1
GLYMA01G22830	56.9823	52.1	0.12923	0.70915	1		343.219	330.347	0.055147	0.71938	1		376.838	404.477	-0.10211	0.51894	1
GLYMA01G22840	8.11982	5.85895	0.4708	0.66908	1		44.2581	42.9219	0.044227	0.94247	1		89.6825	101.254	-0.17508	0.58936	1
GLYMA01G22850	1.50451	1.4462	0.057026	1	1		5.4747	1.00225	2.4495	0.13788	0.64343		9.17711	18.3108	-0.99658	0.15935	0.84369
GLYMA01G22861	0	0	NA	NA	NA		0	0	NA	NA	NA		0	0	NA	NA	NA
GLYMA01G22871	0.525441	0	Inf	0.99278	1		0	0	NA	NA	NA		0.505278	0	Inf	0.99108	1
GLYMA01G22880	1.50451	0	Inf	0.46068	1		2.98457	0	Inf	0.15805	0.67994		5.61279	0.467647	3.5852	0.081984	0.63657
GLYMA01G22910	0	0	NA	NA	NA		0	0	NA	NA	NA		0	0	NA	NA	NA
GLYMA01G22927	8.64526	4.93188	0.80977	0.4133	1		7.46042	9.1949	-0.30158	0.81581	1		9.7508	11.6094	-0.2517	0.79541	1
GLYMA01G22944	1.01498	0.500602	1.0197	0.98634	1		0.496428	0.522958	-0.075111	1	1		1.02424	0.467647	1.1311	0.98103	1
GLYMA01G22962	0.979072	0.500602	0.96775	0.98629	1		0.496428	0.522958	-0.075111	1	1		1.01056	0	Inf	0.71963	1
GLYMA01G22980	1.54042	1.0012	0.62159	0.98202	1		1.49128	1.48153	0.0094632	1	1		1.01056	3.3507	-1.7293	0.46335	1
GLYMA01G22990	34.3656	31.3528	0.13237	0.77154	1		21.3824	28.8904	-0.43417	0.36533	0.92183		50.5836	88.6275	-0.80909	0.0092904	0.16508
GLYMA01G23015	116.615	112.321	0.05412	0.82881	1		65.172	72.8146	-0.15997	0.58174	1		69.0062	79.2746	-0.20013	0.52626	1
GLYMA01G23040	2054.22	1526.98	0.42791	2.0012e-08	4.3118e-06		4083.44	3845.83	0.08649	0.45766	0.98118		3306.14	2793.37	0.24314	0.21861	0.93457
GLYMA01G23056	929.559	872.537	0.09133	0.31822	1		1092.89	1182.69	-0.11392	0.26727	0.83414		1126.47	1204.66	-0.096813	0.43049	1
GLYMA01G23072	0	0	NA	NA	NA		0	0	NA	NA	NA		0	0	NA	NA	NA
GLYMA01G23089	0	0	NA	NA	NA		0	0	NA	NA	NA		0	0	NA	NA	NA
GLYMA01G23106	0	0	NA	NA	NA		0	0	NA	NA	NA		0	0	NA	NA	NA
GLYMA01G23123	0.489536	0	Inf	0.99278	1		0	0	NA	NA	NA		0	0	NA	NA	NA
GLYMA01G23140	137.916	147.642	-0.098309	0.63359	1		194.966	185.718	0.070107	0.73808	1		279.085	281.301	-0.011411	0.95408	1
GLYMA01G23150	154.528	175.138	-0.18062	0.31674	1		199.966	224.415	-0.16641	0.33946	0.9019		205.531	241.526	-0.23282	0.2174	0.93329
GLYMA01G23180	178.874	199.834	-0.15986	0.34988	1		338.213	329.125	0.039294	0.81991	1		409.301	373.356	0.13261	0.52767	1
GLYMA01G23196	136.95	126.635	0.11298	0.59182	1		163.134	145.194	0.16808	0.41345	0.9589		148.911	162.56	-0.12653	0.57945	1
GLYMA01G23213	2.51949	3.37448	-0.42153	0.91275	1		6.46556	6.01348	0.10458	1	1		6.15912	4.94655	0.3163	0.84419	1
GLYMA01G23230	79.9091	92.6121	-0.21284	0.39128	1		41.7719	32.1592	0.3773	0.33266	0.89909		37.4463	52.3579	-0.48358	0.2047	0.91933
GLYMA01G23250	0	0	NA	NA	NA		0	0	NA	NA	NA		0	0	NA	NA	NA
GLYMA01G23300	0	2.00241	#NAME?	0.49165	1		0.498427	0	Inf	1	1		0	1.48011	#NAME?	0.54484	1
GLYMA01G23342	0	0	NA	NA	NA		0	0	NA	NA	NA		0	0	NA	NA	NA
GLYMA01G23384	10.2216	5.41395	0.91686	0.31088	1		9.95255	5.53419	0.84669	0.3599	0.91726		22.7385	8.61057	1.401	0.41438	1
GLYMA01G23427	820.408	798.076	0.039815	0.66415	1		1204.26	1298.82	-0.10905	0.27965	0.8485		1168.41	1183.51	-0.018521	0.89068	1
GLYMA01G23470	0	0	NA	NA	NA		0	0	NA	NA	NA		4.05591	3.3507	0.27556	0.95455	1
GLYMA01G23534	0	0	NA	NA	NA		0	0	NA	NA	NA		0	0	NA	NA	NA
GLYMA01G23598	2322.47	2169.85	0.098067	0.164	0.87672		2440.35	2480.41	-0.023492	0.78016	1		2667.09	2646.64	0.011107	0.91424	1
GLYMA01G23662	0	0	NA	NA	NA		0	0	NA	NA	NA		0	0	NA	NA	NA
GLYMA01G23726	725.503	718.035	0.014926	0.89035	1		885.415	886.337	-0.001501	0.98144	1		985.564	1100.34	-0.15893	0.27761	0.99929
GLYMA01G23790	0	2.44741	#NAME?	0.22545	0.95976		0	0	NA	NA	NA		143.407	25.5184	2.4905	1.5868e-15	6.1918e-13
GLYMA01G23820	226.96	222.528	0.028448	0.86574	1		181.602	180.011	0.012694	0.96528	1		211.253	251.771	-0.25314	0.17346	0.8701
GLYMA01G23830	223.044	221.286	0.011413	0.95029	1		248.183	238.402	0.058008	0.73938	1		254.229	242.071	0.0707	0.70253	1
GLYMA01G23840	0	0	NA	NA	NA		0	0	NA	NA	NA		0	0	NA	NA	NA
GLYMA01G23870	535.738	487.59	0.13586	0.22122	0.9563		199.992	348.561	-0.80147	3.5324e-07	3.2807e-05		341.591	358.228	-0.068609	0.69392	1
GLYMA01G24100	4323.84	3976.27	0.1209	0.063734	0.5973		4641.17	4693.09	-0.01605	0.83089	1		4725.22	4353.15	0.11832	0.26444	0.98672
GLYMA01G24115	0	0	NA	NA	NA		0.496428	0.479288	0.050693	1	1		0	0	NA	NA	NA
GLYMA01G24130	0	0	NA	NA	NA		0	0	NA	NA	NA		0	0	NA	NA	NA
GLYMA01G24136	0	0	NA	NA	NA		0	0	NA	NA	NA		0	0	NA	NA	NA
GLYMA01G24143	0	0.500602	#NAME?	1	1		0.498427	1.00225	-1.0078	0.99739	1		1.52952	1.90917	-0.31987	1	1
GLYMA01G24150	223.425	225.513	-0.013419	0.9751	1		594.905	543.867	0.12941	0.3009	0.87242		567.401	512.823	0.14591	0.31824	1
GLYMA01G24160	1.46861	2.44741	-0.73681	0.84567	1		4.47385	2.52745	0.82383	0.61611	1		3.60536	5.88185	-0.70613	0.63523	1
GLYMA01G24360	1529.12	1114.72	0.45602	3.4609e-05	0.0028609		181.524	175.739	0.046726	0.86356	1		369.054	1203.84	-1.7057	3.5227e-06	0.00027055
GLYMA01G24383	0	0	NA	NA	NA		0	0	NA	NA	NA		0	0	NA	NA	NA
GLYMA01G24406	110.476	154.502	-0.48389	0.040438	0.47669		103.949	173.518	-0.73921	0.00038431	0.012345		56.2648	98.9883	-0.81503	0.0059488	0.11963
GLYMA01G24430	251.368	278.003	-0.1453	0.31427	1		536.191	551.41	-0.040378	0.77207	1		517.965	502.627	0.043366	0.75457	1
GLYMA01G24455	8.11982	5.89602	0.46171	0.6689	1		11.9383	12.4626	-0.062008	0.99008	1		14.8036	19.7091	-0.41291	0.5816	1
GLYMA01G24480	6.05396	12.8488	-1.0857	0.1773	0.89608		8.45527	9.89145	-0.22633	0.82574	1		12.8646	8.33583	0.626	0.45904	1
GLYMA01G24495	8.68116	6.41515	0.4364	0.67624	1		23.8805	23.008	0.0537	0.96129	1		26.1797	26.449	-0.014767	1	1
GLYMA01G24510	263.176	284.863	-0.11424	0.46449	1		445.649	447.26	-0.0052066	0.97128	1		426.671	543.487	-0.34912	0.060323	0.54263
GLYMA01G24515	0	0	NA	NA	NA		0	0	NA	NA	NA		0	0	NA	NA	NA
GLYMA01G24520	534.818	565.48	-0.080429	0.50755	1		780.473	768.284	0.022709	0.84562	1		810.296	845.099	-0.060672	0.64857	1
GLYMA01G24530	58.6891	87.0311	-0.56844	0.034314	0.4355		1232.73	741.452	0.73343	0.00012623	0.0050402		721.38	958.353	-0.4098	0.0012989	0.038298
GLYMA01G24536	0	0	NA	NA	NA		0	0	NA	NA	NA		0	0.973878	#NAME?	0.75111	1
GLYMA01G24543	12.2515	21.7485	-0.82795	0.24062	0.97632		0	1.00225	#NAME?	0.70184	1		0.518961	0.467647	0.15021	1	1
GLYMA01G24550	243.689	238.918	0.028523	0.85479	1		224.837	218.618	0.040466	0.83937	1		205.913	201.752	0.029456	0.89633	1
GLYMA01G24570	169.739	166.368	0.028944	0.89161	1		146.724	143.451	0.032548	0.89395	1		187.927	176.628	0.089458	0.68305	1
GLYMA01G24580	0	0	NA	NA	NA		0	0	NA	NA	NA		0	0	NA	NA	NA
GLYMA01G24601	154.12	188.265	-0.28871	0.11089	0.76326		168.653	165.849	0.024189	0.92478	1		227.491	217.411	0.065383	0.74241	1
GLYMA01G24620	0	0	NA	NA	NA		0	0.522958	#NAME?	0.9983	1		0	0	NA	NA	NA
GLYMA01G24650	1026.7	869.014	0.24056	0.064228	0.59985		781.856	956.611	-0.29103	0.044336	0.3511		695.95	665.534	0.064473	0.65349	1
GLYMA01G24670	118.739	130.565	-0.13698	0.52751	1		196.995	193.912	0.022762	0.92002	1		187.095	204.278	-0.12677	0.54056	1
GLYMA01G24680	1.01498	1.46474	-0.5292	1	1		2.98656	5.40318	-0.85532	0.53299	1		1.5432	0.935294	0.72243	0.97427	1
GLYMA01G24710	0.979072	3.93068	-2.0053	0.30756	1		47.2606	19.5656	1.2723	0.0020968	0.044914		74.401	48.93	0.6046	0.070328	0.59325
GLYMA01G24715	0	0	NA	NA	NA		2.48614	3.57337	-0.52338	0.85108	1		3.10008	1.51869	1.0295	0.67477	1
GLYMA01G24720	0	0	NA	NA	NA		0	0	NA	NA	NA		0	0	NA	NA	NA
GLYMA01G24735	0	0	NA	NA	NA		0	0	NA	NA	NA		0	0	NA	NA	NA
GLYMA01G24750	0	0	NA	NA	NA		0	0	NA	NA	NA		0	0	NA	NA	NA
GLYMA01G24771	0	0	NA	NA	NA		0	0	NA	NA	NA		0	0	NA	NA	NA
GLYMA01G24790	0	0	NA	NA	NA		0	0	NA	NA	NA		0	0	NA	NA	NA
GLYMA01G24801	0	0	NA	NA	NA		0	0	NA	NA	NA		0	0	NA	NA	NA
GLYMA01G24811	0	0.500602	#NAME?	1	1		0	0	NA	NA	NA		0	0	NA	NA	NA
GLYMA01G24820	3.53447	2.42887	0.54121	0.82437	1		9.45212	5.53419	0.77227	0.41707	0.96099		11.1982	10.5969	0.079627	0.98965	1
GLYMA01G24835	0	0	NA	NA	NA		0	0	NA	NA	NA		0	0	NA	NA	NA
GLYMA01G24850	16.8369	20.154	-0.25944	0.65425	1		17.8974	24.1838	-0.43429	0.49964	1		7.15599	1.94776	1.8773	0.17285	0.86909
GLYMA01G24870	11.762	11.2914	0.058904	1	1		6.46756	6.36175	0.023797	1	1		3.56431	6.31091	-0.82422	0.55459	1
GLYMA01G24880	36.4315	29.9251	0.28383	0.49063	1		41.7659	38.3899	0.1216	0.78247	1		28.6787	49.7496	-0.7947	0.050446	0.49315
GLYMA01G24900	289.601	316.568	-0.12845	0.35718	1		362.594	398.064	-0.13465	0.33703	0.89977		351.902	320.758	0.13369	0.41585	1
GLYMA01G24915	1.01498	0	Inf	0.68109	1		0	0.522958	#NAME?	0.9983	1		1.5432	5.88185	-1.9303	0.22798	0.94826
GLYMA01G24931	1978.13	1478.75	0.41976	4.262e-08	8.3694e-06		6925.58	4399.65	0.65455	0.00018382	0.0068668		6935.35	7021.88	-0.017888	0.85726	1
GLYMA01G24945	107.395	74.6644	0.52443	0.039578	0.47146		273.075	137.919	0.98547	2.2574e-08	2.7917e-06		282.389	261.086	0.11316	0.53237	1
GLYMA01G24960	0	0	NA	NA	NA		0	0	NA	NA	NA		0	0	NA	NA	NA
GLYMA01G24975	1.01498	0.98267	0.046669	1	1		0	0.479288	#NAME?	0.9983	1		0.505278	0.935294	-0.88834	1	1
GLYMA01G24990	99.9932	97.0246	0.043479	0.86606	1		109.939	100.965	0.12284	0.61826	1		128.617	108.8	0.24141	0.32109	1
GLYMA01G25000	15.3683	15.7413	-0.034595	0.99831	1		52.7333	66.0183	-0.32415	0.31603	0.88534		54.7216	50.8778	0.10507	0.79737	1
GLYMA01G25010	167.148	172.449	-0.045045	0.82228	1		322.87	311.96	0.049588	0.72899	1		343.353	333.856	0.040464	0.83237	1
GLYMA01G25040	345.523	323.669	0.094262	0.49908	1		405.879	399.935	0.021283	0.91063	1		434.619	566.155	-0.38145	0.0083189	0.15223
GLYMA01G25116	0	0	NA	NA	NA		0	0	NA	NA	NA		0	0	NA	NA	NA
GLYMA01G25193	0	0	NA	NA	NA		0.496428	0	Inf	1	1		0	0	NA	NA	NA
GLYMA01G25270	2346.45	2224	0.07732	0.27993	1		3292.44	3304.38	-0.0052233	0.93149	1		2661.25	2435.13	0.1281	0.24094	0.96282
GLYMA01G25690	818.669	877.895	-0.10077	0.2741	1		580.581	698.916	-0.26762	0.076742	0.48132		498.587	480.17	0.054301	0.72507	1
GLYMA01G25710	82.4872	119.033	-0.52912	0.02106	0.32924		505.4	580.603	-0.20012	0.10717	0.57222		531.729	526.25	0.014941	0.91895	1
GLYMA01G25734	0	0	NA	NA	NA		0	0	NA	NA	NA		0	0	NA	NA	NA
GLYMA01G25758	0	0	NA	NA	NA		0	0	NA	NA	NA		0	0	NA	NA	NA
GLYMA01G25782	243.963	196.441	0.31257	0.04671	0.51722		102.444	106.976	-0.062452	0.85479	1		159.153	184.347	-0.21201	0.30274	1
GLYMA01G25806	0	0	NA	NA	NA		0	0	NA	NA	NA		0	0	NA	NA	NA
GLYMA01G25830	489.516	553.744	-0.17786	0.1078	0.75353		242.256	167.768	0.53007	0.0023509	0.048564		306.494	317.373	-0.050321	0.76512	1
GLYMA01G25861	0	0	NA	NA	NA		0.498427	0	Inf	1	1		1.5432	0.935294	0.72243	0.97427	1
GLYMA01G25890	2.02995	1.92827	0.074139	1	1		4.47785	5.9698	-0.41488	0.77562	1		7.68864	43.8677	-2.5124	2.9013e-05	0.0016652
GLYMA01G25903	2.02995	0	Inf	0.30737	1		0	3.00674	#NAME?	0.15475	0.67429		0.505278	0	Inf	0.99108	1
GLYMA01G25916	0.489536	0	Inf	0.99278	1		0	0	NA	NA	NA		3.04535	1.40294	1.1182	0.67076	1
GLYMA01G25930	0.525441	0	Inf	0.99278	1		0.994855	1.04592	-0.072209	1	1		9.23184	12.8147	-0.47311	0.59972	1
GLYMA01G25940	1830.03	1712.65	0.095638	0.22002	0.95484		1486.29	1726.87	-0.21644	0.025563	0.24885		1586.82	1492.13	0.088765	0.44376	1
GLYMA01G25960	2.06586	5.39542	-1.385	0.32116	1		5.96513	7.62602	-0.35438	0.79877	1		18.4226	36.8098	-0.99861	0.045637	0.46657
GLYMA01G25980	0	0	NA	NA	NA		0	0	NA	NA	NA		0	0	NA	NA	NA
GLYMA01G26010	20.5868	11.1432	0.88556	0.48504	1		17.9074	20.1759	-0.17208	0.81421	1		37.3505	30.0359	0.31444	0.49778	1
GLYMA01G26220	440.069	306.834	0.52027	3.8783e-05	0.0031403		564.037	383.337	0.55718	1.6204e-05	0.00095068		583.557	406.477	0.5217	0.00039847	0.015016
GLYMA01G26230	1215.68	778.349	0.64327	5.4179e-13	2.6266e-10		482.943	411.312	0.23162	0.078831	0.4879		481.093	497.116	-0.047268	0.7448	1
GLYMA01G26300	613.761	600.541	0.031414	0.76465	1		303.865	341.413	-0.16809	0.35643	0.9139		541.372	581.211	-0.10244	0.6001	1
GLYMA01G26310	0	0	NA	NA	NA		0	0	NA	NA	NA		0	0	NA	NA	NA
GLYMA01G26325	0	0	NA	NA	NA		0	0	NA	NA	NA		0	0	NA	NA	NA
GLYMA01G26340	113.211	134.274	-0.24617	0.26955	1		428.747	385.687	0.1527	0.27558	0.84464		394.059	418.781	-0.087787	0.5671	1
GLYMA01G26350	761.445	899.495	-0.24038	0.011084	0.2213		821.625	962.064	-0.22765	0.035848	0.3077		888.288	1144.59	-0.36574	0.0030439	0.073365
GLYMA01G26360	13.6842	14.3506	-0.068601	0.99173	1		21.8888	31.7662	-0.5373	0.23648	0.79734		42.1033	83.522	-0.98822	0.0024983	0.063422
GLYMA01G26570	4.44173	4.39421	0.015516	1	1		76.6059	59.1773	0.37241	0.24281	0.8042		107.586	199.129	-0.88821	0.0042136	0.093138
GLYMA01G26580	218.22	269.474	-0.30436	0.044115	0.5021		207.46	237.837	-0.19714	0.25333	0.81757		292.372	298.088	-0.027932	0.88217	1
GLYMA01G26590	135.051	161.065	-0.25414	0.18677	0.90711		400.43	391.052	0.034192	0.78307	1		449.845	487.089	-0.11475	0.46209	1
GLYMA01G26600	217.205	231.854	-0.094162	0.55007	1		205.941	211.605	-0.039142	0.85264	1		222.711	241.063	-0.11424	0.53696	1
GLYMA01G26606	0	0	NA	NA	NA		0	0	NA	NA	NA		0	0	NA	NA	NA
GLYMA01G26613	0	0	NA	NA	NA		0	0	NA	NA	NA		0	0	NA	NA	NA
GLYMA01G26620	2.10176	0	Inf	0.4798	1		4.47985	0.522958	3.0987	0.13241	0.63108		5.65384	0	Inf	0.029352	0.3585
GLYMA01G26650	170.386	179.365	-0.074095	0.66784	1		239.738	252.783	-0.076441	0.65556	1		236.681	235.249	0.0087559	0.96748	1
GLYMA01G26670	53.7579	60.3137	-0.16601	0.59273	1		71.6156	63.4024	0.17574	0.56465	1		56.8521	51.847	0.13295	0.70734	1
GLYMA01G26681	0	0	NA	NA	NA		0	0	NA	NA	NA		0	0.467647	#NAME?	1	1
GLYMA01G26690	750.065	785.208	-0.066061	0.6482	1		2058.67	1822.51	0.17579	0.061629	0.42605		1389.73	1586.17	-0.19074	0.097822	0.69027
GLYMA01G26700	295.727	199.389	0.56868	0.00014702	0.0091717		548.678	388.039	0.49976	0.00014075	0.005528		411.28	358.796	0.19696	0.2264	0.94586
GLYMA01G26750	8.04801	4.91335	0.71192	0.48466	1		0	1.04592	#NAME?	0.69673	1		2.0348	2.37682	-0.22415	1	1
GLYMA01G26766	0	0	NA	NA	NA		0	0	NA	NA	NA		0	0	NA	NA	NA
GLYMA01G26783	0	0	NA	NA	NA		0	0	NA	NA	NA		0	0	NA	NA	NA
GLYMA01G26800	0	0	NA	NA	NA		0	0	NA	NA	NA		0	0	NA	NA	NA
GLYMA01G26813	0	0	NA	NA	NA		0	0	NA	NA	NA		0	0	NA	NA	NA
GLYMA01G26826	1.57632	0	Inf	0.54612	1		0	0	NA	NA	NA		0	0	NA	NA	NA
GLYMA01G26840	307.13	279.06	0.13828	0.31542	1		626.356	411.487	0.60614	3.2801e-05	0.001694		789.117	602.025	0.39042	0.025597	0.33054
GLYMA01G26860	4.024	4.91335	-0.28808	0.91282	1		3.97342	3.48603	0.1888	1	1		7.18336	7.43912	-0.050474	1	1
GLYMA01G26900	2.48358	2.92948	-0.23822	1	1		3.48099	4.48827	-0.36666	0.86906	1		9.76448	5.22129	0.90314	0.39979	1
GLYMA01G26915	0	1.46474	#NAME?	0.48488	1		0	0	NA	NA	NA		0	0	NA	NA	NA
GLYMA01G26930	1352.31	1182.89	0.19311	0.020214	0.32196		611.818	544.305	0.16869	0.16659	0.6964		610.638	504.675	0.27496	0.053439	0.50868
GLYMA01G26940	296.063	258.85	0.19379	0.23736	0.97347		353.108	313.962	0.16952	0.2825	0.85211		391.164	313.357	0.31996	0.047088	0.47388
GLYMA01G26950	9103.38	7695.12	0.24246	6.8926e-05	0.0050596		6496.06	7373.01	-0.18269	0.093593	0.5343		5446.3	4906.73	0.15051	0.2967	1
GLYMA01G26961	0	0	NA	NA	NA		0	0	NA	NA	NA		0	0	NA	NA	NA
GLYMA01G26970	187.056	201.002	-0.10374	0.63211	1		482.481	385.385	0.32417	0.014222	0.16998		401.925	400.645	0.0046025	0.95784	1
GLYMA01G26981	36.2878	53.6574	-0.56429	0.10448	0.74396		80.5953	99.92	-0.31008	0.23098	0.79126		76.6538	166.837	-1.122	0.0015749	0.04451
GLYMA01G26990	1776.53	1316.44	0.43241	5.8445e-06	0.00061679		404.416	433.054	-0.098709	0.46005	0.98317		384.649	316.51	0.28129	0.078717	0.62547
GLYMA01G27005	52.002	21.6187	1.2663	0.00081692	0.035766		208.894	84.2749	1.3096	3.0388e-10	5.6897e-08		191.697	132.143	0.53672	0.013834	0.2194
GLYMA01G27020	0	0	NA	NA	NA		0.498427	1.5252	-1.6135	0.76475	1		0.518961	0	Inf	0.99108	1
GLYMA01G27040	56.6592	58.6822	-0.050612	0.90552	1		144.236	82.1405	0.81227	0.00036034	0.011752		269.074	200.397	0.42514	0.023891	0.31854
GLYMA01G27060	544.266	433.487	0.32832	0.0039677	0.11257		360.592	358.411	0.0087527	0.95437	1		394.605	376.037	0.069534	0.65782	1
GLYMA01G27110	0	0.500602	#NAME?	1	1		0	3.44235	#NAME?	0.10743	0.57302		9.79185	12.6218	-0.36627	0.66992	1
GLYMA01G27120	35.9778	26.0315	0.46685	0.26191	0.99547		20.882	10.5017	0.99163	0.1053	0.56705		57.9174	44.6873	0.37413	0.38751	1
GLYMA01G27130	99.2655	88.737	0.16176	0.52879	1		262.706	285.073	-0.11789	0.52977	1		210.406	192.789	0.12615	0.52216	1
GLYMA01G27145	0	0	NA	NA	NA		0	0	NA	NA	NA		0	0	NA	NA	NA
GLYMA01G27160	0	0	NA	NA	NA		0	0	NA	NA	NA		0	0	NA	NA	NA
GLYMA01G27170	162.563	150.33	0.11286	0.54601	1		123.878	118.875	0.059476	0.79129	1		119.781	128.59	-0.10238	0.69245	1
GLYMA01G27200	362.836	262.688	0.46597	0.00063271	0.029097		477.028	409.309	0.22088	0.08984	0.52492		374.68	349.082	0.10209	0.52726	1
GLYMA01G27215	13.5765	4.46835	1.6033	0.045945	0.51331		5.4707	2.44011	1.1648	0.42851	0.96794		12.7962	7.71385	0.73019	0.4014	1
GLYMA01G27230	0	0	NA	NA	NA		0	0	NA	NA	NA		0	0	NA	NA	NA
GLYMA01G27240	992.259	960.773	0.046521	0.58633	1		1310.09	1354.38	-0.04796	0.62929	1		1265.71	1400.56	-0.14605	0.22095	0.93774
GLYMA01G27250	1458.13	1352.75	0.10823	0.17446	0.89231		1796.27	1769.4	0.021748	0.79951	1		1733.98	1755.13	-0.017486	0.89815	1
GLYMA01G27260	0	0	NA	NA	NA		0	0	NA	NA	NA		154.113	30.7057	2.3274	0.0024499	0.062487
GLYMA01G27280	52.7788	52.063	0.019701	0.98907	1		81.5981	51.8984	0.65285	0.025736	0.24988		74.7421	99.9236	-0.4189	0.13369	0.79393
GLYMA01G27291	17.1828	18.1516	-0.079131	0.94522	1		15.4193	18.476	-0.26092	0.68812	1		10.7203	14.1405	-0.39949	0.63331	1
GLYMA01G27301	7.66619	4.37568	0.809	0.46891	1		4.98027	2.57112	0.95383	0.56804	1		5.59911	4.40174	0.34712	0.84241	1
GLYMA01G27310	0	0	NA	NA	NA		0	0.479288	#NAME?	0.9983	1		0	0	NA	NA	NA
GLYMA01G27360	375.231	344.027	0.12526	0.33878	1		1106.11	1025.6	0.10904	0.33431	0.89923		977.835	1055.94	-0.11086	0.36446	1
GLYMA01G27385	0	0	NA	NA	NA		0	0	NA	NA	NA		0	0	NA	NA	NA
GLYMA01G27410	0	0	NA	NA	NA		0	0	NA	NA	NA		0	0	NA	NA	NA
GLYMA01G27440	18.1978	18.2072	-0.00074627	1	1		136.283	114.17	0.25543	0.22885	0.79049		141.768	149.076	-0.072512	0.78887	1
GLYMA01G27455	26.843	24.0291	0.15977	0.76406	1		35.8128	37.3004	-0.058715	0.90025	1		75.1252	63.3067	0.24694	0.72065	1
GLYMA01G27470	0	0	NA	NA	NA		0	0	NA	NA	NA		7.66127	10.5969	-0.46799	0.62504	1
GLYMA01G27490	7.63028	8.84403	-0.21297	0.86561	1		9.95255	9.93512	0.0025293	1	1		105.32	46.7847	1.1707	0.025382	0.32864
GLYMA01G27710	97.5455	127.024	-0.38095	0.073946	0.63713		141.746	54.8615	1.3694	3.7333e-08	4.3221e-06		148.297	248.58	-0.74522	0.00016499	0.0072378
GLYMA01G27720	88.5184	94.633	-0.096366	0.67989	1		53.2338	16.6899	1.6734	4.536e-05	0.0022146		132.96	57.4588	1.2104	8.8014e-06	0.00059312
GLYMA01G27765	0	0	NA	NA	NA		0	0	NA	NA	NA		0	0	NA	NA	NA
GLYMA01G27810	345.474	343.249	0.0093231	0.97797	1		877	619.298	0.50194	9.9038e-06	0.00062558		1429.6	1345.47	0.087498	0.74836	1
GLYMA01G27840	1805.77	1660.88	0.12067	0.11333	0.7695		934.732	826.283	0.17792	0.1028	0.55945		1004.56	857.022	0.22916	0.067797	0.58092
GLYMA01G27860	0	0	NA	NA	NA		0	0	NA	NA	NA		0	0	NA	NA	NA
GLYMA01G27890	26.3894	56.9022	-1.1085	0.0017839	0.063086		45.2669	48.5871	-0.10212	0.80021	1		30.8093	56.4849	-0.8745	0.024853	0.32507
GLYMA01G27900	381.057	505.055	-0.40643	0.00060267	0.028076		364.625	309.213	0.23782	0.10561	0.56798		426.357	325.376	0.38996	0.062771	0.55481
GLYMA01G27910	0	0	NA	NA	NA		0	0	NA	NA	NA		0	0	NA	NA	NA
GLYMA01G27941	0	0	NA	NA	NA		0	0	NA	NA	NA		0	0	NA	NA	NA
GLYMA01G27970	30.9748	45.2213	-0.54591	0.14071	0.83459		13.92	15.0337	-0.11104	0.92251	1		13.3014	10.1678	0.38757	0.65327	1
GLYMA01G28026	0	0	NA	NA	NA		0	0	NA	NA	NA		0	0	NA	NA	NA
GLYMA01G28082	0	0	NA	NA	NA		0	0	NA	NA	NA		0	0	NA	NA	NA
GLYMA01G28139	0	0	NA	NA	NA		0	0	NA	NA	NA		0.505278	0	Inf	0.99108	1
GLYMA01G28196	0	0	NA	NA	NA		0	0	NA	NA	NA		0	0	NA	NA	NA
GLYMA01G28253	0	0	NA	NA	NA		0	0	NA	NA	NA		0	0	NA	NA	NA
GLYMA01G28310	387.447	487.107	-0.33024	0.046272	0.51508		85.0451	114.431	-0.42817	0.07973	0.49082		91.6763	148.854	-0.69927	0.0039279	0.088298
GLYMA01G28353	0.979072	0	Inf	0.6853	1		0	0.479288	#NAME?	0.9983	1		0	0	NA	NA	NA
GLYMA01G28396	283.864	482.008	-0.76386	0.20332	0.93225		127.369	166.982	-0.39067	0.053256	0.39217		72.8715	124.348	-0.77095	0.0035934	0.082746
GLYMA01G28440	111.778	77.0747	0.53631	0.02156	0.3338		90.5418	43.9678	1.0421	0.00036899	0.011976		206.117	99.3787	1.0525	2.2902e-06	0.00018531
GLYMA01G28460	36.3596	3.37448	3.4296	3.5084e-08	7.0379e-06		38.8094	0	Inf	2.7854e-13	8.214e-11		54.8721	0	Inf	7.8391e-17	3.4799e-14
GLYMA01G28480	0	0	NA	NA	NA		0	0	NA	NA	NA		0	0	NA	NA	NA
GLYMA01G28491	0	0	NA	NA	NA		0	0	NA	NA	NA		0	0	NA	NA	NA
GLYMA01G28500	1540.52	2131.41	-0.46839	4.6226e-10	1.4837e-07		556.599	643.965	-0.21034	0.085641	0.51043		544.24	549.512	-0.01391	0.92459	1
GLYMA01G28511	0.525441	3.00361	-2.5151	0.55001	1		1.49328	1.00225	0.57525	1	1		1.52952	1.44152	0.085481	1	1
GLYMA01G28520	205.358	328.768	-0.67893	0.0010824	0.044306		1199.82	1082.99	0.14779	0.14656	0.6606		949.361	907.409	0.065204	0.58406	1
GLYMA01G28550	0	0	NA	NA	NA		0	0	NA	NA	NA		1.01056	0	Inf	0.71963	1
GLYMA01G28626	0	0	NA	NA	NA		0	0	NA	NA	NA		0	0	NA	NA	NA
GLYMA01G28703	78.4405	75.7768	0.049843	0.88711	1		572.176	684.799	-0.25922	0.26259	0.82924		857.07	581.805	0.55888	2.5938e-05	0.0015158
GLYMA01G28780	81.4364	69.269	0.23346	0.37479	1		195.038	189.424	0.04213	0.82606	1		286.924	204.982	0.48517	0.0078771	0.14626
GLYMA01G28800	5.49261	19.1157	-1.7992	0.010357	0.21178		14.9368	22.3977	-0.58448	0.34189	0.90362		11.6761	55.9787	-2.2613	2.0373e-06	0.00016822
GLYMA01G28805	0.489536	0	Inf	0.99278	1		1.49128	0.958575	0.63759	1	1		1.01056	0	Inf	0.71963	1
GLYMA01G28810	19981.2	21781.2	-0.12444	0.051648	0.54146		11059.7	10833.5	0.029806	0.70988	1		10562.9	9596.31	0.13845	0.16172	0.84858
GLYMA01G28820	1544.01	1556.1	-0.011252	0.89001	1		1894.12	1934.94	-0.030759	0.7531	1		2076.04	2078.19	-0.0014953	0.99616	1
GLYMA01G28830	328.924	225.884	0.54217	0.0012959	0.050302		262.652	156.132	0.75039	1.8324e-05	0.0010502		296.306	180.992	0.71117	0.00013866	0.0062704
GLYMA01G28841	0	0	NA	NA	NA		0	0	NA	NA	NA		0	0	NA	NA	NA
GLYMA01G28850	23.3804	29.0722	-0.31434	0.50516	1		0.994855	4.05265	-2.0263	0.30065	0.87223		2.04848	2.96022	-0.53115	0.89335	1
GLYMA01G28865	0	0	NA	NA	NA		0	0	NA	NA	NA		0	1.44152	#NAME?	0.54962	1
GLYMA01G28880	1.01498	0.500602	1.0197	0.98634	1		10.459	13.9004	-0.41039	0.66307	1		0	2.45399	#NAME?	0.28359	1
GLYMA01G28890	0.489536	0	Inf	0.99278	1		0	0	NA	NA	NA		0	0	NA	NA	NA
GLYMA01G28936	1.50451	0.482068	1.642	0.74604	1		1.48928	0.522958	1.5099	0.77649	1		0.518961	3.42786	-2.7236	0.30205	1
GLYMA01G28983	0	0	NA	NA	NA		0	0	NA	NA	NA		0	0	NA	NA	NA
GLYMA01G29030	6.08986	6.87869	-0.17572	0.93972	1		20.3895	29.5444	-0.53506	0.26978	0.83763		44.0286	50.1308	-0.18725	0.71056	1
GLYMA01G29070	0	0	NA	NA	NA		0.496428	0	Inf	1	1		0.505278	0	Inf	0.99108	1
GLYMA01G29091	0.525441	0	Inf	0.99278	1		0	0.479288	#NAME?	0.9983	1		0.505278	0	Inf	0.99108	1
GLYMA01G29110	0	0	NA	NA	NA		0	0	NA	NA	NA		0	0	NA	NA	NA
GLYMA01G29131	0	0	NA	NA	NA		0	0	NA	NA	NA		0	0	NA	NA	NA
GLYMA01G29150	603.17	599.67	0.0083977	0.95527	1		729.739	753.55	-0.046323	0.66106	1		763.168	704.32	0.11577	0.38565	1
GLYMA01G29171	83.0617	75.9994	0.1282	0.67633	1		138.239	97.7845	0.49949	0.083082	0.5025		190.836	218.346	-0.19428	0.32933	1
GLYMA01G29190	3.04493	3.96775	-0.38191	0.89267	1		17.415	17.1255	0.02418	1	1		21.4953	8.80348	1.2879	0.055035	0.51539
GLYMA01G29220	0	0	NA	NA	NA		0	0	NA	NA	NA		0	0	NA	NA	NA
GLYMA01G29230	0	0	NA	NA	NA		0	0	NA	NA	NA		0	0	NA	NA	NA
GLYMA01G29255	0	0.500602	#NAME?	1	1		0	0.479288	#NAME?	0.9983	1		0	0.467647	#NAME?	1	1
GLYMA01G29280	349.188	359.842	-0.043361	0.74211	1		338.793	387.257	-0.19289	0.17125	0.70442		372.099	342.544	0.1194	0.47138	1
GLYMA01G29305	283.103	254.474	0.15381	0.40424	1		261.661	222.803	0.23193	0.15819	0.67994		343.543	374.008	-0.12258	0.45957	1
GLYMA01G29330	434.204	406.547	0.094952	0.55762	1		545.681	415.196	0.39426	0.056483	0.40553		560.563	566.797	-0.015955	0.96282	1
GLYMA01G29346	260.356	263.17	-0.01551	0.97146	1		260.184	206.857	0.3309	0.10082	0.5544		330.283	302.056	0.12888	0.43632	1
GLYMA01G29362	294.699	343.805	-0.22235	0.10531	0.74732		641.712	630.848	0.024632	0.82544	1		790.032	834.207	-0.078495	0.56349	1
GLYMA01G29378	684.059	744.141	-0.12146	0.21071	0.94212		1061.5	1048.48	0.017805	0.8368	1		1189.36	1135.52	0.066838	0.58172	1
GLYMA01G29394	79.6218	78.7063	0.016686	0.9714	1		142.753	138.658	0.041985	0.8514	1		143.653	149.201	-0.054672	0.82814	1
GLYMA01G29410	367.543	403.951	-0.13627	0.2644	0.99704		415.397	442.689	-0.091803	0.54882	1		389.934	464.544	-0.25259	0.099912	0.6975
GLYMA01G29420	971.62	935.428	0.054766	0.57151	1		802.432	953.13	-0.24829	0.022036	0.22654		746.602	757.652	-0.021196	0.87285	1
GLYMA01G29440	0	0	NA	NA	NA		0	0	NA	NA	NA		0	0	NA	NA	NA
GLYMA01G29470	694.326	724.024	-0.060424	0.54818	1		795.34	1325.11	-0.73647	5.2615e-05	0.0024854		899.501	894.662	0.0077831	0.9367	1
GLYMA01G29480	0	0.500602	#NAME?	1	1		0	0	NA	NA	NA		1.01056	0	Inf	0.71963	1
GLYMA01G29495	0	0	NA	NA	NA		0	0	NA	NA	NA		0	0	NA	NA	NA
GLYMA01G29511	0	0	NA	NA	NA		0	0	NA	NA	NA		0	0	NA	NA	NA
GLYMA01G29525	0	0	NA	NA	NA		0	0	NA	NA	NA		0	0	NA	NA	NA
GLYMA01G29540	720.128	676.133	0.090946	0.36351	1		243.273	265.943	-0.12854	0.43842	0.97131		244.862	258.4	-0.07764	0.65853	1
GLYMA01G29570	0	0	NA	NA	NA		0	0	NA	NA	NA		0.505278	1.01246	-1.0027	1	1
GLYMA01G29580	0	0.482068	#NAME?	1	1		0.994855	0	Inf	0.70676	1		0	0	NA	NA	NA
GLYMA01G29600	0	0	NA	NA	NA		0	0	NA	NA	NA		0	0	NA	NA	NA
GLYMA01G29615	0	0	NA	NA	NA		0	0	NA	NA	NA		0	1.98634	#NAME?	0.39185	1
GLYMA01G29630	1818.62	1671.8	0.12144	0.11679	0.77836		805.871	737.211	0.12847	0.26674	0.83375		1016.75	851.013	0.2567	0.31032	1
GLYMA01G29643	0	0	NA	NA	NA		0	0	NA	NA	NA		0	0	NA	NA	NA
GLYMA01G29656	0	0	NA	NA	NA		0	0	NA	NA	NA		0	0	NA	NA	NA
GLYMA01G29670	22.8908	26.5135	-0.21196	0.66961	1		36.2872	42.9219	-0.24225	0.62265	1		100.526	62.9934	0.6743	0.020922	0.29042
GLYMA01G29715	1.46861	3.93068	-1.4203	0.45023	1		0.992856	3.92164	-1.9818	0.30462	0.87621		2.56744	2.45399	0.065204	1	1
GLYMA01G29760	2.51949	0.98267	1.3584	0.61018	1		0.496428	0.522958	-0.075111	1	1		0	3.89551	#NAME?	0.10575	0.71614
GLYMA01G29816	0	0	NA	NA	NA		0	0	NA	NA	NA		0	0	NA	NA	NA
GLYMA01G29873	8.60935	8.89963	-0.047841	1	1		148.69	125.413	0.24562	0.40225	0.95047		222.096	194.998	0.18772	0.46902	1
GLYMA01G29930	21.9477	11.8291	0.89173	0.12033	0.79003		42.2684	11.5913	1.8665	8.4383e-05	0.0036482		90.5299	57.8153	0.64694	0.35371	1
GLYMA01G29950	958.592	888.352	0.10978	0.24007	0.97561		1185.45	1115.36	0.087921	0.39362	0.94532		1240.16	1093.93	0.18101	0.13909	0.8042
GLYMA01G29970	0	0	NA	NA	NA		0	0	NA	NA	NA		0	0	NA	NA	NA
GLYMA01G30000	0	0	NA	NA	NA		0	0	NA	NA	NA		0	0	NA	NA	NA
GLYMA01G30010	0	0	NA	NA	NA		0	0	NA	NA	NA		0	0	NA	NA	NA
GLYMA01G30020	0	0	NA	NA	NA		0	0	NA	NA	NA		0	0	NA	NA	NA
GLYMA01G30030	0	0	NA	NA	NA		0	0	NA	NA	NA		0	0	NA	NA	NA
GLYMA01G30040	0	0	NA	NA	NA		0	0	NA	NA	NA		0	0	NA	NA	NA
GLYMA01G30060	253.147	243.813	0.054197	0.74462	1		266.113	289.777	-0.1229	0.42165	0.96398		270.221	288.002	-0.091939	0.60324	1
GLYMA01G30080	16.6215	10.2902	0.69177	0.28558	1		11.9363	12.027	-0.01092	1	1		10.2287	10.3608	-0.018505	1	1
GLYMA01G30300	269.256	255.179	0.077469	0.62852	1		265.164	266.073	-0.0049396	0.98718	1		273.117	264.432	0.046625	0.80844	1
GLYMA01G30320	967.292	983.041	-0.023299	0.81305	1		1295.79	1287.57	0.0091791	0.93893	1		1345.11	1430.15	-0.08844	0.46995	1
GLYMA01G30335	0	0	NA	NA	NA		0	0	NA	NA	NA		0	0	NA	NA	NA
GLYMA01G30350	1149.74	1242.11	-0.11149	0.18203	0.90218		305.423	319.975	-0.067153	0.64765	1		271.97	205.965	0.40105	0.032194	0.38129
GLYMA01G30370	1.01498	1.0012	0.019712	1	1		8.9577	8.06164	0.15205	0.92112	1		7.11495	5.22129	0.44645	0.80445	1
GLYMA01G30390	21.3504	29.4616	-0.46457	0.31357	1		3.48899	8.80186	-1.335	0.39687	0.94643		7.19704	6.23375	0.2073	0.93671	1
GLYMA01G30400	887.364	853.848	0.055548	0.56634	1		667.514	763.883	-0.19455	0.090914	0.52842		686.186	704.672	-0.038353	0.77503	1
GLYMA01G30431	0	0	NA	NA	NA		0	0	NA	NA	NA		0	0	NA	NA	NA
GLYMA01G30460	0.489536	0	Inf	0.99278	1		0	0.522958	#NAME?	0.9983	1		0.518961	0.973878	-0.90811	1	1
GLYMA01G30485	16.2396	18.6522	-0.19983	0.75883	1		14.9208	12.5499	0.24965	0.74036	1		15.432	25.9428	-0.74941	0.19361	0.90175
GLYMA01G30511	0	0	NA	NA	NA		0	0	NA	NA	NA		0	0	NA	NA	NA
GLYMA01G30535	0	0	NA	NA	NA		0	0	NA	NA	NA		0	0	NA	NA	NA
GLYMA01G30560	0	0	NA	NA	NA		0.498427	0	Inf	1	1		0.518961	0.50623	0.035832	1	1
GLYMA01G30610	3.9881	6.84162	-0.77864	0.51469	1		4.97028	4.05265	0.29446	0.88732	1		79.5359	116.561	-0.55141	0.061489	0.54802
GLYMA01G30626	0	0	NA	NA	NA		0	0	NA	NA	NA		0	0	NA	NA	NA
GLYMA01G30643	0	0	NA	NA	NA		0	0	NA	NA	NA		0	0	NA	NA	NA
GLYMA01G30660	2.06586	1.96534	0.071964	1	1		5.96913	2.52745	1.2398	0.35168	0.91174		4.12432	3.38928	0.28318	0.95333	1
GLYMA01G30670	0.489536	1.46474	-1.5812	0.77779	1		8.9437	6.05715	0.56223	0.63663	1		17.9037	10.7127	0.74094	0.289	1
GLYMA01G30900	0	0	NA	NA	NA		0	0	NA	NA	NA		0	0	NA	NA	NA
GLYMA01G30910	612.867	598.91	0.033235	0.77375	1		662.039	704.879	-0.090459	0.43092	0.9689		700.867	700.266	0.0012382	1	1
GLYMA01G30920	0.525441	0	Inf	0.99278	1		1.98571	1.04592	0.92489	0.8418	1		1.52952	1.90917	-0.31987	1	1
GLYMA01G30982	1.50451	0.98267	0.61452	0.98194	1		2.48614	2.96307	-0.25318	0.99522	1		5.64016	8.80348	-0.64234	0.56335	1
GLYMA01G31044	6.23348	2.46594	1.3379	0.46955	1		1.98971	1.48153	0.42547	1	1		6.14544	2.49257	1.3019	0.35102	1
GLYMA01G31107	84.7326	69.8993	0.27764	0.28623	1		70.6387	71.0721	-0.0088244	1	1		208.7	259.771	-0.31581	0.48271	1
GLYMA01G31170	283.988	277.113	0.035354	0.83108	1		234.814	243.717	-0.05369	0.7324	1		270.235	296.613	-0.13437	0.43975	1
GLYMA01G31180	14.2456	18.5595	-0.38164	0.51772	1		15.4253	8.14898	0.9206	0.18948	0.73228		11.7993	10.6741	0.14459	0.91829	1
GLYMA01G31230	17.111	12.2185	0.48586	0.44312	1		88.5241	99.9637	-0.17533	0.50648	1		72.8031	51.8131	0.49068	0.14163	0.81061
GLYMA01G31260	1147.47	1086.07	0.079338	0.44649	1		474.094	516.021	-0.12226	0.32829	0.89668		423.803	491.05	-0.21248	0.14851	0.82179
GLYMA01G31270	1067.78	915.515	0.22195	0.012081	0.23476		1119.19	1303.65	-0.2201	0.028977	0.26807		1091.93	1251.38	-0.19663	0.10252	0.70546
GLYMA01G31275	0	0	NA	NA	NA		0	0	NA	NA	NA		0.518961	0	Inf	0.99108	1
GLYMA01G31280	0	0	NA	NA	NA		0	0	NA	NA	NA		0	0	NA	NA	NA
GLYMA01G31300	203.152	607.735	-1.5809	1.2737e-17	1.1623e-14		1003.59	789.123	0.34685	0.22391	0.78295		689.409	1008.95	-0.54942	0.27871	1
GLYMA01G31311	270.581	282.619	-0.0628	0.66433	1		245.743	274.877	-0.16164	0.32931	0.89816		272.079	224.267	0.27881	0.12732	0.77657
GLYMA01G31320	218.628	214.612	0.026751	0.96681	1		57.2272	87.0644	-0.60538	0.030867	0.27982		103.517	118.702	-0.19748	0.4264	1
GLYMA01G31341	1.05088	0.964136	0.12429	1	1		2.98257	0.479288	2.6376	0.33224	0.89904		0	0.935294	#NAME?	0.75625	1
GLYMA01G31360	1147.54	1096.68	0.065409	0.45773	1		874.039	1048.08	-0.26198	0.013354	0.16296		1025.11	925.548	0.1474	0.3497	1
GLYMA01G31370	222.567	227.627	-0.032431	0.83851	1		188.52	186.418	0.016179	0.93328	1		197.706	184.771	0.097613	0.65133	1
GLYMA01G31425	331.897	304.998	0.12194	0.37771	1		229.802	244.418	-0.088962	0.62263	1		276.545	243.238	0.18514	0.30339	1
GLYMA01G31480	49.4107	53.4906	-0.11446	0.75966	1		58.6865	55.3845	0.083547	0.82458	1		69.1156	60.0332	0.20325	0.55344	1
GLYMA01G31520	0	0	NA	NA	NA		0	0	NA	NA	NA		0.518961	0	Inf	0.99108	1
GLYMA01G31550	0	0	NA	NA	NA		0	0	NA	NA	NA		0	0	NA	NA	NA
GLYMA01G31570	393.609	354.281	0.15187	0.4513	1		360.66	410.221	-0.18576	0.17842	0.71588		386.712	371.284	0.058738	0.71351	1
GLYMA01G31581	0	0	NA	NA	NA		0	0	NA	NA	NA		0	0	NA	NA	NA
GLYMA01G31590	1706.48	1602.83	0.090404	0.23917	0.97488		754.613	948.595	-0.33006	0.0023779	0.048949		627.517	564.52	0.15263	0.28244	1
GLYMA01G31600	778.608	709.877	0.13333	0.29774	1		763.12	708.368	0.10741	0.343	0.90405		813.397	798.81	0.026107	0.87383	1
GLYMA01G31610	902.696	883.717	0.030656	0.76231	1		634.728	644.483	-0.022006	0.84807	1		593.936	554.936	0.097986	0.50204	1
GLYMA01G31630	63.6922	51.0062	0.32045	0.28903	1		35.8168	29.1088	0.29918	0.48166	0.99329		48.1393	35.0596	0.4574	0.25327	0.97476
GLYMA01G31636	0	0	NA	NA	NA		0	0	NA	NA	NA		0	0	NA	NA	NA
GLYMA01G31643	0	0	NA	NA	NA		0	0	NA	NA	NA		0	0	NA	NA	NA
GLYMA01G31650	0	0	NA	NA	NA		0.498427	0	Inf	1	1		74.8242	30.7304	1.2838	0.0034372	0.079921
GLYMA01G31660	0	0	NA	NA	NA		0	0.522958	#NAME?	0.9983	1		2.07584	0.467647	2.1502	0.64875	1
GLYMA01G31670	0	0	NA	NA	NA		0	0.479288	#NAME?	0.9983	1		0	0	NA	NA	NA
GLYMA01G31691	0	0	NA	NA	NA		0	0	NA	NA	NA		0	0	NA	NA	NA
GLYMA01G31711	0	0	NA	NA	NA		0	0	NA	NA	NA		0	0	NA	NA	NA
GLYMA01G31730	0	0	NA	NA	NA		0	0	NA	NA	NA		0	0.50623	#NAME?	1	1
GLYMA01G31750	24.9208	24.5667	0.020643	1	1		4.47185	9.54317	-1.0936	0.26648	0.83349		4.60224	2.92163	0.65556	0.71924	1
GLYMA01G31760	34.4015	34.3193	0.0034512	1	1		38.2989	40.4392	-0.07845	0.90232	1		29.6893	36.9255	-0.31468	0.59111	1
GLYMA01G31780	58.2127	69.3987	-0.25357	0.4454	1		79.09	73.4238	0.10725	0.74691	1		72.7484	69.9216	0.057176	0.85656	1
GLYMA01G31801	8.60935	11.8106	-0.4561	0.58104	1		30.3321	37.1268	-0.29161	0.49956	1		36.381	45.5747	-0.32505	0.44544	1
GLYMA01G31820	0	0	NA	NA	NA		0	0	NA	NA	NA		0	0	NA	NA	NA
GLYMA01G31830	394.637	348.903	0.1777	0.2511	0.98633		338.757	253.698	0.41714	0.0061799	0.095782		381.823	407.49	-0.093859	0.54384	1
GLYMA01G31840	591.598	473.925	0.31996	0.03602	0.44691		1105.32	953.644	0.21294	0.22774	0.78906		1178.07	941.609	0.32322	0.0085162	0.15445
GLYMA01G31850	3.00903	2.96654	0.020514	1	1		6.46956	3.96531	0.70623	0.58387	1		4.6296	4.90797	-0.084239	1	1
GLYMA01G31860	0	0	NA	NA	NA		0	0	NA	NA	NA		0.518961	0	Inf	0.99108	1
GLYMA01G31890	0.525441	2.96654	-2.4972	0.32642	1		0.496428	8.93287	-4.1695	0.0067695	0.10226		1.5432	7.90677	-2.3572	0.093711	0.67666
GLYMA01G31900	28.8012	38.695	-0.42602	0.28681	1		39.3038	32.6822	0.26616	0.50585	1		65.7566	48.1491	0.44963	0.29708	1
GLYMA01G31910	1.50451	1.0012	0.58756	0.98197	1		2.98257	3.09408	-0.052956	1	1		5.66752	0.973878	2.5409	0.14967	0.82306
GLYMA01G31921	9.48071	9.36316	0.017999	1	1		56.6728	53.4236	0.085177	0.87469	1		138.764	30.5035	2.1856	7.0668e-13	1.9318e-10
GLYMA01G31930	214.228	255.16	-0.25225	0.27944	1		226.813	404.557	-0.83484	2.5852e-08	3.1232e-06		421.031	391.74	0.10403	0.50944	1
GLYMA01G31940	10.2575	9.30756	0.1402	0.94834	1		30.3301	31.8098	-0.068723	0.8943	1		21.5638	24.6603	-0.19358	0.73361	1
GLYMA01G31961	0	0	NA	NA	NA		0	0	NA	NA	NA		0	0	NA	NA	NA
GLYMA01G31980	11.5466	7.87989	0.55122	0.48479	1		9.95055	8.8892	0.16272	0.92648	1		13.2741	14.5696	-0.13435	0.90316	1
GLYMA01G31990	353.581	349.256	0.017757	0.88389	1		416.302	417.979	-0.0058005	0.98355	1		431.546	431.848	-0.001008	0.98504	1
GLYMA01G32000	987.713	1010.5	-0.032906	0.71348	1		1061.97	1065.51	-0.0047966	0.94936	1		1216.33	1294.33	-0.089669	0.43793	1
GLYMA01G32010	1.01498	1.98387	-0.96687	0.81703	1		1.49528	1.43786	0.056491	1	1		3.0864	1.94776	0.66411	0.81917	1
GLYMA01G32020	0.489536	0	Inf	0.99278	1		0.498427	0	Inf	1	1		0	0	NA	NA	NA
GLYMA01G32031	0	0	NA	NA	NA		0	0	NA	NA	NA		0	0	NA	NA	NA
GLYMA01G32040	0	0	NA	NA	NA		0	0.522958	#NAME?	0.9983	1		0	0	NA	NA	NA
GLYMA01G32070	7.97619	5.87748	0.4405	0.66969	1		38.7994	35.9498	0.11005	0.81304	1		65.6745	17.3755	1.9183	4.6844e-06	0.00034342
GLYMA01G32081	29.1471	19.2825	0.59606	0.32	1		2.48814	5.88246	-1.2414	0.34635	0.90723		6.63703	3.31211	1.0028	0.46697	1
GLYMA01G32090	107.193	196.664	-0.87553	3.8275e-06	0.00043235		537.314	443.435	0.27704	0.32361	0.89252		592.009	958.258	-0.69479	0.008433	0.15342
GLYMA01G32103	1.54042	4.96895	-1.6896	0.34761	1		17.9054	12.289	0.54303	0.41118	0.95685		18.4637	53.6404	-1.5386	0.0004595	0.016812
GLYMA01G32116	15.6424	13.3309	0.23068	0.73482	1		4.47785	5.49052	-0.29414	0.88103	1		19.5016	33.0393	-0.76059	0.3083	1
GLYMA01G32130	264.563	225.18	0.23254	0.12629	0.80796		102.462	84.5806	0.27669	0.26785	0.83522		125.613	253.309	-1.0119	0.00892	0.15962
GLYMA01G32140	97.5096	107.723	-0.14371	0.53443	1		322.792	254.481	0.34305	0.027419	0.2595		165.64	192.885	-0.21969	0.52217	1
GLYMA01G32160	0	0	NA	NA	NA		0	0	NA	NA	NA		0	0	NA	NA	NA
GLYMA01G32190	0	0.500602	#NAME?	1	1		0	0.479288	#NAME?	0.9983	1		0	0	NA	NA	NA
GLYMA01G32211	0	0	NA	NA	NA		0	0	NA	NA	NA		0	0	NA	NA	NA
GLYMA01G32230	25.7922	20.599	0.32436	0.51789	1		10.439	16.3405	-0.64647	0.33064	0.8988		8.68551	9.70019	-0.1594	0.92	1
GLYMA01G32270	0	0	NA	NA	NA		0	1.5252	#NAME?	0.48172	0.99329		0	0	NA	NA	NA
GLYMA01G32291	0	0	NA	NA	NA		0	0	NA	NA	NA		0	0	NA	NA	NA
GLYMA01G32310	0	0	NA	NA	NA		0	0	NA	NA	NA		0	0	NA	NA	NA
GLYMA01G32340	0	0	NA	NA	NA		0	0	NA	NA	NA		0	0	NA	NA	NA
GLYMA01G32360	3.9881	7.95403	-0.99598	0.55077	1		2.48414	4.57561	-0.88122	0.6058	1		6.67808	8.22008	-0.29972	0.81147	1
GLYMA01G32370	108.962	101.716	0.099279	0.6923	1		536.777	527.535	0.025057	0.8827	1		556.517	541.649	0.039067	0.80128	1
GLYMA01G32380	629.7	649.545	-0.044765	0.67701	1		1277.42	1264.87	0.014246	0.91027	1		1294.09	1246.76	0.053752	0.67267	1
GLYMA01G32390	41.0168	30.4813	0.42829	0.26507	0.99829		72.128	77.3902	-0.10159	0.72546	1		81.9802	70.3939	0.21982	0.4777	1
GLYMA01G32400	396.644	372.895	0.089074	0.67462	1		1162.52	926.641	0.32718	0.0016625	0.037912		1530.66	2025.94	-0.40443	0.0003786	0.014379
GLYMA01G32415	0	0	NA	NA	NA		0	0	NA	NA	NA		0	0	NA	NA	NA
GLYMA01G32430	116.471	114.045	0.030364	0.89868	1		139.766	149.161	-0.093856	0.6805	1		145.237	168.789	-0.21682	0.339	1
GLYMA01G32440	44.5872	49.56	-0.15255	0.66734	1		46.2738	49.0675	-0.084572	0.90171	1		72.6252	99.9961	-0.4614	0.10748	0.72092
GLYMA01G32450	35.2729	29.9992	0.23363	0.56347	1		82.573	70.2009	0.23418	0.39241	0.94428		138.805	128.123	0.11553	0.62382	1
GLYMA01G32460	0	0	NA	NA	NA		0	0	NA	NA	NA		0	0	NA	NA	NA
GLYMA01G32480	0	0	NA	NA	NA		0	0.479288	#NAME?	0.9983	1		0	0	NA	NA	NA
GLYMA01G32680	102.953	117.346	-0.18878	0.4094	1		245.671	288.78	-0.23324	0.39244	0.94428		256.538	264.804	-0.045751	0.89322	1
GLYMA01G32690	644.291	609.311	0.080535	0.42444	1		855.506	752.77	0.18457	0.099269	0.5507		820.429	813.149	0.012858	0.90846	1
GLYMA01G32750	17080.6	17122.9	-0.0035655	0.93282	1		13921.8	9161.58	0.60367	8.6441e-14	2.8016e-11		15542.2	17131.7	-0.14048	0.14546	0.81872
GLYMA01G32760	1289.79	1348.37	-0.064081	0.45038	1		8750.18	8319.88	0.07275	0.44722	0.97396		6414.25	6587.06	-0.038353	0.7067	1
GLYMA01G32775	89.0439	94.8369	-0.090932	0.70541	1		48.7339	71.8112	-0.55928	0.19095	0.73445		44.4381	30.4649	0.54465	0.20012	0.91322
GLYMA01G32790	152.318	152.796	-0.0045157	0.99191	1		119.885	128.244	-0.097237	0.67767	1		152.844	152.2	0.0060978	1	1
GLYMA01G32800	16.0601	14.2394	0.17359	0.80281	1		8.9517	5.49052	0.70522	0.48135	0.99329		1.5432	5.72752	-1.892	0.23153	0.95225
GLYMA01G32810	149.44	133.921	0.15818	0.42412	1		207.442	173.823	0.25509	0.16484	0.69284		213.383	218.582	-0.034732	0.86727	1
GLYMA01G32825	0	0	NA	NA	NA		0	0.522958	#NAME?	0.9983	1		0.518961	0	Inf	0.99108	1
GLYMA01G32841	5.60033	4.43128	0.33779	0.84733	1		3.97742	5.53419	-0.47654	0.76495	1		6.67808	5.4142	0.30268	0.84572	1
GLYMA01G32855	256.322	289.128	-0.17375	0.23004	0.96606		169.628	149.334	0.18383	0.35862	0.91601		163.4	167.786	-0.038214	0.85638	1
GLYMA01G32870	891.793	878.21	0.022142	0.82574	1		454.208	495.5	-0.12553	0.33837	0.90122		552.105	553.017	-0.0023819	0.99593	1
GLYMA01G32881	6.08986	7.32369	-0.26616	0.84281	1		44.7845	31.026	0.52952	0.17104	0.70405		64.1176	59.8695	0.098898	0.79909	1
GLYMA01G32890	11.6184	11.9403	-0.039431	1	1		48.2515	50.1985	-0.057072	0.87438	1		101.331	120.799	-0.25353	0.32605	1
GLYMA01G32900	14.771	17.7251	-0.26303	0.6836	1		41.2935	47.5848	-0.20459	0.58743	1		47.6203	53.3271	-0.16329	0.69108	1
GLYMA01G32920	14.6274	18.2628	-0.32023	0.6283	1		86.078	86.977	-0.014991	0.9748	1		104.923	87.4175	0.26334	0.33361	1
GLYMA01G32940	0	0	NA	NA	NA		0.496428	1.96082	-1.9818	0.58379	1		0.518961	2.92163	-2.4931	0.39158	1
GLYMA01G32961	0	0	NA	NA	NA		0	0	NA	NA	NA		0.505278	0	Inf	0.99108	1
GLYMA01G32981	21.1709	22.6014	-0.09433	0.91	1		26.8511	40.5691	-0.5954	0.14824	0.66291		54.2847	42.7734	0.34383	0.36069	1
GLYMA01G33000	14.3174	16.5942	-0.21291	0.76314	1		8.45727	7.62602	0.14926	0.91813	1		13.8067	6.77856	1.0263	0.22248	0.93947
GLYMA01G33017	387.564	401.782	-0.051977	0.68629	1		376.55	370.046	0.025136	0.85843	1		424.746	437.31	-0.042056	0.79619	1
GLYMA01G33034	36.1574	51.1544	-0.50057	0.14499	0.84158		46.2538	52.3777	-0.17938	0.60646	1		74.2916	81.531	-0.13415	0.6785	1
GLYMA01G33052	0	0	NA	NA	NA		0	0	NA	NA	NA		0	0	NA	NA	NA
GLYMA01G33070	0	0.500602	#NAME?	1	1		2.48214	1.96082	0.34013	1	1		23.9123	27.9724	-0.22625	0.78115	1
GLYMA01G33080	0	0.500602	#NAME?	1	1		2.97857	1.00225	1.5714	0.64717	1		4.05591	3.3507	0.27556	0.95455	1
GLYMA01G33097	0	0	NA	NA	NA		0	1.04592	#NAME?	0.69673	1		1.02424	0.935294	0.13106	1	1
GLYMA01G33114	0	0	NA	NA	NA		0	0	NA	NA	NA		0	0	NA	NA	NA
GLYMA01G33132	0	0	NA	NA	NA		0	0	NA	NA	NA		0	0.50623	#NAME?	1	1
GLYMA01G33150	2.5554	1.96534	0.37877	0.97547	1		3.97742	10.4581	-1.3947	0.14199	0.65238		40.218	14.6467	1.4573	0.13524	0.79793
GLYMA01G33160	0	0	NA	NA	NA		0	0	NA	NA	NA		0	0	NA	NA	NA
GLYMA01G33170	3.46266	0.482068	2.8446	0.30103	1		1.99171	2.04816	-0.040323	1	1		4.60224	2.9988	0.61795	0.71859	1
GLYMA01G33181	0	0	NA	NA	NA		0	0	NA	NA	NA		0	0	NA	NA	NA
GLYMA01G33191	0	0	NA	NA	NA		0	0	NA	NA	NA		0	0	NA	NA	NA
GLYMA01G33200	229.776	226.83	0.018619	0.8951	1		224.373	223.327	0.0067389	0.9613	1		242.513	245.22	-0.016011	0.95122	1
GLYMA01G33220	474.386	479.172	-0.014483	0.92673	1		554.651	554.547	0.00027113	0.99254	1		605.489	561.276	0.10939	0.43643	1
GLYMA01G33240	1272.72	1108.6	0.19917	0.017612	0.29783		1296.24	1356.5	-0.065565	0.48949	0.99355		1257.64	1230.11	0.031931	0.79483	1
GLYMA01G33270	456.762	398.482	0.19693	0.099411	0.72812		422.293	422.372	-0.00027103	0.97029	1		480.341	447.573	0.10194	0.51354	1
GLYMA01G33281	21.3863	24.6409	-0.20436	0.70252	1		12.4367	14.5107	-0.22252	0.78436	1		20.4574	11.1417	0.87665	0.18584	0.88925
GLYMA01G33290	346.538	336.685	0.041614	0.78844	1		343.185	358.757	-0.06402	0.64622	1		302.874	305.012	-0.010149	0.99422	1
GLYMA01G33300	0	0	NA	NA	NA		0	0	NA	NA	NA		0	0	NA	NA	NA
GLYMA01G33313	0	0	NA	NA	NA		0	0	NA	NA	NA		0	0	NA	NA	NA
GLYMA01G33326	0	0	NA	NA	NA		0.498427	0	Inf	1	1		0	0	NA	NA	NA
GLYMA01G33340	210.397	207.158	0.022384	0.89391	1		122.353	151.817	-0.31128	0.13472	0.63623		98.2859	86.7955	0.17936	0.53012	1
GLYMA01G33350	0.489536	0	Inf	0.99278	1		0	0.522958	#NAME?	0.9983	1		2.0348	7.48235	-1.8786	0.52907	1
GLYMA01G33370	742.587	666.658	0.15561	0.11004	0.76053		1655.3	1680.35	-0.021675	0.85396	1		1204.26	1356.85	-0.17212	0.36134	1
GLYMA01G33380	259.798	266.229	-0.035278	0.81399	1		248.726	250.168	-0.0083435	0.97495	1		299.446	264.74	0.17772	0.30568	1
GLYMA01G33420	56.8028	56.0492	0.019267	0.98078	1		71.1172	36.5601	0.95993	0.0030214	0.058336		74.401	77.2543	-0.054292	0.86582	1
GLYMA01G33430	14.5197	12.237	0.24676	0.73102	1		18.3938	20.1323	-0.13029	0.87222	1		13.3288	23.3345	-0.80792	0.1853	0.88875
GLYMA01G33440	23.2368	34.3564	-0.56417	0.19356	0.91949		109.905	139.748	-0.34657	0.11489	0.59156		123.81	70.6594	0.80917	0.0026932	0.067035
GLYMA01G33461	2.51949	1.46474	0.78249	0.79964	1		42.2744	32.3765	0.38484	0.33673	0.89932		38.8527	31.2845	0.31257	0.50283	1
GLYMA01G33480	0.525441	0.482068	0.12429	1	1		4.47985	2.52745	0.82577	0.61601	1		3.53695	2.37682	0.57347	0.87491	1
GLYMA01G33500	0	0	NA	NA	NA		0	0	NA	NA	NA		0	0	NA	NA	NA
GLYMA01G33510	0	0	NA	NA	NA		0	0	NA	NA	NA		0	0	NA	NA	NA
GLYMA01G33520	663.495	612.129	0.11625	0.25893	0.99363		623.304	638.82	-0.035475	0.77254	1		644.41	639.22	0.011665	0.92989	1
GLYMA01G33560	0	0	NA	NA	NA		0.498427	0	Inf	1	1		0	0	NA	NA	NA
GLYMA01G33575	0	0	NA	NA	NA		0	0	NA	NA	NA		0	0	NA	NA	NA
GLYMA01G33590	0	0	NA	NA	NA		0	0	NA	NA	NA		0	0	NA	NA	NA
GLYMA01G33600	817.784	767.503	0.091549	0.3535	1		1341.05	1349.58	-0.0091454	0.9275	1		1340.99	1302.77	0.041712	0.73703	1
GLYMA01G33610	448.822	447.226	0.0051394	0.98632	1		518.29	522.345	-0.011244	0.95821	1		475.316	513.311	-0.11095	0.45897	1
GLYMA01G33620	58.0201	56.0122	0.050812	0.87642	1		70.1243	74.7765	-0.09267	0.7764	1		75.739	78.2621	-0.047278	0.89775	1
GLYMA01G33635	0	0	NA	NA	NA		0	0	NA	NA	NA		0	0	NA	NA	NA
GLYMA01G33650	430.328	433.765	-0.01148	0.90432	1		636.765	599.694	0.086537	0.48096	0.99329		727.265	684.954	0.086474	0.51684	1
GLYMA01G33660	1880.57	1661.7	0.17851	0.019131	0.31305		1819.16	1673.04	0.1208	0.20738	0.76008		1573.3	1631.22	-0.052158	0.65421	1
GLYMA01G33676	236.597	213.48	0.14833	0.36069	1		154.179	162.841	-0.078861	0.67729	1		187.777	212.001	-0.17505	0.37545	1
GLYMA01G33692	0	0.482068	#NAME?	1	1		0	0	NA	NA	NA		0	0	NA	NA	NA
GLYMA01G33708	5.60033	6.39662	-0.1918	0.93389	1		13.4295	11.4603	0.22876	0.79631	1		11.7445	23.6092	-1.0074	0.10179	0.70258
GLYMA01G33724	11.2007	5.91455	0.92124	0.27664	1		5.96513	8.14898	-0.45006	0.70995	1		11.335	11.4118	-0.0097359	1	1
GLYMA01G33740	0	0	NA	NA	NA		0	0	NA	NA	NA		0	0	NA	NA	NA
GLYMA01G33761	277.457	280.969	-0.018147	0.92168	1		257.672	270.344	-0.069265	0.67935	1		270.754	271.914	-0.0061681	0.97855	1
GLYMA01G33782	1.50451	2.46594	-0.71284	0.84483	1		0.498427	4.48827	-3.1707	0.13004	0.62568		2.59481	0.973878	1.4138	0.69635	1
GLYMA01G33803	0	0.500602	#NAME?	1	1		0	0	NA	NA	NA		0	0	NA	NA	NA
GLYMA01G33824	0	0	NA	NA	NA		0.498427	0	Inf	1	1		0	0	NA	NA	NA
GLYMA01G33845	0	0.482068	#NAME?	1	1		0	0	NA	NA	NA		0	0	NA	NA	NA
GLYMA01G33866	536.322	576.567	-0.10439	0.35426	1		537.206	558.16	-0.055205	0.65388	1		573.041	624.367	-0.12375	0.38788	1
GLYMA01G33888	0	0	NA	NA	NA		0	0	NA	NA	NA		0	0	NA	NA	NA
GLYMA01G33910	18.9027	25.1415	-0.41147	0.41252	1		26.3627	23.4436	0.1693	0.764	1		30.6861	37.9426	-0.30623	0.50423	1
GLYMA01G33920	0	0	NA	NA	NA		0	0	NA	NA	NA		0	0	NA	NA	NA
GLYMA01G33960	0	0	NA	NA	NA		0	0	NA	NA	NA		0	0	NA	NA	NA
GLYMA01G33986	24.8849	22.6014	0.13886	0.81331	1		42.2843	59.745	-0.49869	0.57634	1		33.363	38.2945	-0.19889	0.65249	1
GLYMA01G34013	0	0	NA	NA	NA		0	0	NA	NA	NA		0	0	NA	NA	NA
GLYMA01G34040	0	0	NA	NA	NA		0	0	NA	NA	NA		0	0	NA	NA	NA
GLYMA01G34060	0	0	NA	NA	NA		0	0	NA	NA	NA		0	0	NA	NA	NA
GLYMA01G34111	0	0	NA	NA	NA		0	0	NA	NA	NA		0	0	NA	NA	NA
GLYMA01G34160	0	0	NA	NA	NA		0	0	NA	NA	NA		0	0	NA	NA	NA
GLYMA01G34180	0	0	NA	NA	NA		0	0	NA	NA	NA		0	0	NA	NA	NA
GLYMA01G34210	0	0	NA	NA	NA		0	0	NA	NA	NA		0	0	NA	NA	NA
GLYMA01G34223	0	0	NA	NA	NA		0	0	NA	NA	NA		0	0	NA	NA	NA
GLYMA01G34236	9.13479	6.95282	0.39377	0.68322	1		29.3512	20.8736	0.49174	0.3267	0.89547		41.9938	73.7786	-0.81302	0.017915	0.26212
GLYMA01G34250	0	0	NA	NA	NA		0	0	NA	NA	NA		0	0	NA	NA	NA
GLYMA01G34260	0	0	NA	NA	NA		0	0	NA	NA	NA		0	0	NA	NA	NA
GLYMA01G34270	438.506	435.174	0.011003	0.94959	1		590.974	600.083	-0.022068	0.87555	1		598.169	611.016	-0.030659	0.84096	1
GLYMA01G34300	3094.89	490.019	2.659	1.9148e-13	1.0243e-10		240.351	30.11	2.9968	1.2901e-07	1.3384e-05		146.521	251.819	-0.78128	7.5488e-05	0.0037733
GLYMA01G34321	0	0	NA	NA	NA		0	0	NA	NA	NA		0	0	NA	NA	NA
GLYMA01G34340	0	0	NA	NA	NA		0	0	NA	NA	NA		4.12432	2.4154	0.77189	0.70645	1
GLYMA01G34350	716.639	718.907	-0.0045585	1	1		782.373	775.558	0.012621	0.93161	1		799.904	819.903	-0.035627	0.78294	1
GLYMA01G34360	84.2431	98.267	-0.22215	0.35684	1		113.427	117.828	-0.054916	0.81605	1		125.08	147.918	-0.24195	0.28787	1
GLYMA01G34370	11.6902	19.6719	-0.75084	0.20802	0.93861		40.3126	36.8647	0.12899	0.80262	1		70.2083	74.8342	-0.092057	0.77822	1
GLYMA01G34380	68.6007	96.1719	-0.48739	0.049814	0.53133		63.1743	54.4696	0.21389	0.50604	1		132.975	78.4936	0.76051	0.41714	1
GLYMA01G34400	7.21256	4.91335	0.5538	0.64992	1		9.44813	9.36849	0.012212	1	1		7.66127	8.80348	-0.20049	0.90661	1
GLYMA01G34410	845.665	883.198	-0.062651	0.49043	1		1684.77	1720.28	-0.03009	0.75302	1		1755.18	1825.03	-0.056307	0.60033	1
GLYMA01G34420	1.01498	0.98267	0.046669	1	1		1.49128	1.48153	0.0094632	1	1		2.55376	1.98634	0.36251	0.96449	1
GLYMA01G34443	0	0	NA	NA	NA		0	0	NA	NA	NA		0.518961	0.50623	0.035832	1	1
GLYMA01G34466	0.525441	0.500602	0.069866	1	1		0	0	NA	NA	NA		0	0	NA	NA	NA
GLYMA01G34490	0	0	NA	NA	NA		0	0	NA	NA	NA		0	0	NA	NA	NA
GLYMA01G34506	462.539	489.555	-0.081897	0.49914	1		865.59	861.231	0.0072844	0.95444	1		901.29	965.403	-0.09914	0.52705	1
GLYMA01G34523	2.06586	3.93068	-0.92804	0.59673	1		14.9248	14.2935	0.062358	0.95027	1		12.8509	16.0497	-0.32068	0.66959	1
GLYMA01G34540	7.59438	4.41275	0.78325	0.46923	1		14.4204	16.3842	-0.18419	0.79737	1		12.2772	19.7523	-0.68604	0.29159	1
GLYMA01G34560	1006.49	990.42	0.023222	0.77217	1		1136.73	1200.99	-0.079335	0.42195	0.96403		1240.09	1276.44	-0.041683	0.74436	1
GLYMA01G34570	2.02995	0	Inf	0.30737	1		15.9177	8.01797	0.98932	0.16406	0.69104		26.1523	30.4603	-0.21999	0.69556	1
GLYMA01G34580	4.13172	3.93068	0.071964	1	1		2.98656	1.48153	1.0114	0.68203	1		4.09696	7.67527	-0.90566	0.4402	1
GLYMA01G34590	984.407	1003.71	-0.028021	0.75913	1		1208.75	1270.76	-0.072186	0.51116	1		909.525	830.659	0.13086	0.31006	1
GLYMA01G34605	0	0	NA	NA	NA		0	0	NA	NA	NA		0	0	NA	NA	NA
GLYMA01G34620	24.3594	30.4813	-0.32344	0.47864	1		17.417	34.0327	-0.96643	0.039922	0.3307		16.9068	16.0111	0.07853	0.95884	1
GLYMA01G34630	275.369	243.313	0.17855	0.23414	0.97099		249.222	257.882	-0.049277	0.77946	1		278.443	289.328	-0.055326	0.75244	1
GLYMA01G34650	65.9963	84.1573	-0.3507	0.23777	0.97376		796.823	718.038	0.1502	0.19196	0.73566		543.229	632.875	-0.22036	0.1139	0.74035
GLYMA01G34660	581.846	578.644	0.0079616	0.97658	1		402.9	431.008	-0.097292	0.48229	0.99329		403.537	393.19	0.037472	0.83836	1
GLYMA01G34671	0	0	NA	NA	NA		0	0	NA	NA	NA		0	0	NA	NA	NA
GLYMA01G34680	5.03898	6.34102	-0.33158	0.82375	1		7.96084	6.44909	0.30382	0.82069	1		7.16968	13.9476	-0.96004	0.23917	0.9607
GLYMA01G34690	341.855	362.698	-0.085385	0.52567	1		365.596	385.6	-0.076855	0.5801	1		382.519	423.569	-0.14706	0.34106	1
GLYMA01G34700	9522.35	8618.83	0.14383	0.01743	0.29594		1385.82	1561.44	-0.17213	0.1605	0.68422		1353.07	1376.44	-0.024699	0.86497	1
GLYMA01G34710	0.525441	0.482068	0.12429	1	1		0	0	NA	NA	NA		1.01056	0	Inf	0.71963	1
GLYMA01G34723	0.979072	1.4462	-0.56278	1	1		2.48614	1.00225	1.3107	0.64358	1		2.54007	3.89551	-0.61694	0.78981	1
GLYMA01G34736	7.55847	11.347	-0.58615	0.4925	1		13.922	15.4693	-0.15204	0.85742	1		14.913	14.6467	0.025995	1	1
GLYMA01G34750	1.01498	1.48327	-0.54734	1	1		1.49328	3.5297	-1.2411	0.54499	1		0.505278	4.28599	-3.0845	0.18207	0.8827
GLYMA01G34760	0	0	NA	NA	NA		0	0	NA	NA	NA		0	0	NA	NA	NA
GLYMA01G34770	0	0	NA	NA	NA		0	0	NA	NA	NA		2.06216	4.28599	-1.0555	0.55327	1
GLYMA01G34780	757.398	748.887	0.016303	0.87823	1		842.578	864.193	-0.036542	0.73756	1		884.191	888.615	-0.0071994	0.96423	1
GLYMA01G34791	2.5913	4.46835	-0.78607	0.6495	1		0	0	NA	NA	NA		0.518961	0	Inf	0.99108	1
GLYMA01G34800	103.932	88.4403	0.23287	0.30754	1		102.46	119.834	-0.22597	0.33855	0.90138		101.372	98.8725	0.036023	0.9243	1
GLYMA01G34820	970.243	1034.79	-0.092918	0.30533	1		1523.65	1541.19	-0.016511	0.87309	1		1523.85	1434.26	0.087418	0.44393	1
GLYMA01G34830	15.1528	18.541	-0.29113	0.66203	1		49.2323	39.0876	0.3329	0.35482	0.91328		58.4774	57.6903	0.019552	0.97008	1
GLYMA01G34840	1180.42	1311.96	-0.15242	0.24655	0.98393		1181.9	1140.08	0.051974	0.60005	1		1134.23	1209.9	-0.093179	0.44869	1
GLYMA01G34890	0	0	NA	NA	NA		0	0	NA	NA	NA		10.2971	0	Inf	0.0031135	0.074587
GLYMA01G34930	0	0	NA	NA	NA		0	0	NA	NA	NA		0	0	NA	NA	NA
GLYMA01G34940	26.9507	30.9078	-0.19764	0.66102	1		40.2926	41.2231	-0.032936	0.98226	1		42.0212	35.9177	0.22642	0.6073	1
GLYMA01G34950	0	0	NA	NA	NA		0	0	NA	NA	NA		0	0	NA	NA	NA
GLYMA01G34960	77.556	87.4947	-0.17396	0.50303	1		132.312	142.101	-0.10297	0.63649	1		150.099	143.387	0.066001	0.77141	1
GLYMA01G34971	0	0	NA	NA	NA		0	0	NA	NA	NA		0	0	NA	NA	NA
GLYMA01G34980	207.868	154.872	0.42459	0.014385	0.26171		136.305	144.321	-0.082443	0.67722	1		130.092	134.434	-0.047361	0.86316	1
GLYMA01G34990	201.204	187.505	0.10173	0.55565	1		291.975	275.353	0.08456	0.6106	1		285.434	280.366	0.02585	0.88963	1
GLYMA01G35010	47.5734	36.3402	0.38859	0.40251	1		53.7362	52.7708	0.026155	0.95161	1		63.066	68.7595	-0.1247	0.69666	1
GLYMA01G35030	425.761	456.348	-0.10009	0.48549	1		508.796	470.966	0.11146	0.38991	0.94237		499.651	518.58	-0.053645	0.71578	1
GLYMA01G35043	549.386	568.614	-0.049628	0.65921	1		848.634	771.028	0.13836	0.21595	0.77339		828.95	835.09	-0.010647	0.94839	1
GLYMA01G35056	100.267	115.417	-0.20301	0.36679	1		144.256	150.293	-0.059148	0.79447	1		153.718	143.825	0.09597	0.68416	1
GLYMA01G35070	45.0049	28.9054	0.63875	0.089245	0.69642		44.7765	47.1045	-0.073123	0.83497	1		44.056	51.7698	-0.23277	0.55759	1
GLYMA01G35083	427.53	415.373	0.04162	0.73557	1		714.256	792.124	-0.14928	0.199	0.7473		694.625	751.664	-0.11385	0.38276	1
GLYMA01G35096	135.491	146.789	-0.11554	0.68281	1		236.778	208.642	0.1825	0.27722	0.84586		218.6	257.48	-0.23617	0.4075	1
GLYMA01G35110	116.974	126.06	-0.10793	0.59438	1		247.241	198.314	0.31813	0.060715	0.42255		246.186	266.491	-0.11434	0.54554	1
GLYMA01G35120	0.489536	0.500602	-0.032249	1	1		0	0	NA	NA	NA		0	0	NA	NA	NA
GLYMA01G35130	645.94	681.213	-0.076706	0.46376	1		914.22	929.858	-0.024469	0.80367	1		989.703	951.332	0.057046	0.72216	1
GLYMA01G35145	313.363	287.181	0.12588	0.36275	1		613.347	724.054	-0.23939	0.040346	0.33258		552.979	607.984	-0.13681	0.33296	1
GLYMA01G35160	780.818	642.462	0.28138	0.061223	0.58568		514.41	477.849	0.10637	0.46022	0.98331		647.51	643.1	0.0098583	0.97223	1
GLYMA01G35170	906.12	954.228	-0.074633	0.41856	1		228.815	328.471	-0.52159	0.00074346	0.020552		305.729	307.244	-0.0071319	0.9758	1
GLYMA01G35180	65.794	71.1231	-0.11236	0.70449	1		292.461	279.627	0.064745	0.67085	1		159.317	211.731	-0.41033	0.041247	0.43969
GLYMA01G35190	2068.72	1992.58	0.054101	0.48166	1		3151.43	3311.8	-0.07161	0.42043	0.96323		2988.84	2803.07	0.092581	0.38092	1
GLYMA01G35201	315.299	302.013	0.062108	0.64827	1		486.04	441.422	0.13892	0.29279	0.86319		465.058	408.377	0.18751	0.21784	0.93335
GLYMA01G35211	0	0	NA	NA	NA		0	0	NA	NA	NA		0	1.01246	#NAME?	0.74619	1
GLYMA01G35220	1860.65	1963.13	-0.07735	0.3011	1		902.372	716.118	0.33352	0.0040826	0.071376		1018.18	1329.56	-0.38496	0.13395	0.79437
GLYMA01G35230	214.291	228.832	-0.094722	0.55906	1		258.164	259.843	-0.0093505	0.97407	1		312.939	327.507	-0.065642	0.68718	1
GLYMA01G35255	1.57632	2.98508	-0.9212	0.72693	1		24.375	26.8434	-0.13917	0.83609	1		21.5227	15.4663	0.47673	0.4541	1
GLYMA01G35280	2942.86	2758.74	0.093206	0.27092	1		785.457	905.979	-0.20594	0.057539	0.41022		694.734	757.001	-0.12383	0.34157	1
GLYMA01G35291	151.039	158.006	-0.065059	0.75602	1		261.647	221.932	0.2375	0.14712	0.66135		247.511	244.482	0.017766	0.92928	1
GLYMA01G35300	470.639	433.395	0.11894	0.3264	1		459.649	462.73	-0.0096368	0.94165	1		439.194	466.458	-0.086891	0.56472	1
GLYMA01G35310	80.2909	74.5346	0.10733	0.71591	1		8.9517	15.5566	-0.7973	0.26369	0.82981		7.19704	9.07821	-0.335	0.74788	1
GLYMA01G35315	15.2247	12.7376	0.25731	0.73242	1		5.97113	7.58235	-0.34464	0.79893	1		8.24865	6.38808	0.36878	0.76434	1
GLYMA01G35320	752.538	688.481	0.12835	0.20088	0.92903		762.057	687.142	0.14929	0.20316	0.75351		857.33	895.807	-0.063338	0.6004	1
GLYMA01G35330	171.234	148.161	0.20881	0.43986	1		275.064	271.562	0.01849	0.94653	1		235.944	252.822	-0.099682	0.59708	1
GLYMA01G35360	832.96	823.515	0.016453	0.88016	1		1069.04	1009.17	0.083154	0.43971	0.97236		1117.24	1012.46	0.14208	0.24453	0.96609
GLYMA01G35370	122.584	121.554	0.012165	0.94802	1		155.175	169.772	-0.12969	0.51974	1		198.32	196.689	0.011914	0.97756	1
GLYMA01G35381	247.488	310.895	-0.32907	0.019505	0.31615		506.419	488.182	0.052913	0.65988	1		525.544	513.667	0.032978	0.82449	1
GLYMA01G35390	1620.32	1496.25	0.11492	0.15195	0.85588		902.908	914.522	-0.018439	0.85965	1		914.004	931.354	-0.02713	0.83143	1
GLYMA01G35400	150.644	138.834	0.11778	0.68602	1		277.026	223.893	0.30721	0.057307	0.40942		252.331	306.81	-0.28203	0.11117	0.73323
GLYMA01G35410	71.6097	65.8574	0.12081	0.68542	1		66.1689	68.5872	-0.051788	0.85786	1		74.961	71.8401	0.061352	0.93303	1
GLYMA01G35420	0	0	NA	NA	NA		1.49328	0.479288	1.6395	0.7725	1		2.54007	0	Inf	0.25291	0.97476
GLYMA01G35430	7.59438	5.39542	0.4932	0.66044	1		24.8814	21.7885	0.1915	0.72602	1		36.9137	35.0982	0.072759	0.89468	1
GLYMA01G35440	1.05088	1.0012	0.069866	1	1		1.99171	1.04592	0.92924	0.80676	1		0	0.973878	#NAME?	0.75111	1
GLYMA01G35450	25.7922	33.7446	-0.38772	0.36353	1		3.48099	1.48153	1.2324	0.55408	1		5.14856	4.90797	0.069043	1	1
GLYMA01G35460	37.9719	53.5277	-0.49535	0.1442	0.84121		5.4707	6.10082	-0.15728	0.99316	1		6.70545	21.7	-1.6943	0.016043	0.24258
GLYMA01G35470	135.051	141.634	-0.068669	0.7606	1		175.599	154.868	0.18125	0.35717	0.91473		194.96	223.481	-0.19697	0.33004	1
GLYMA01G35480	87.7058	78.3912	0.16198	0.54065	1		51.7285	42.3553	0.28842	0.42384	0.96552		95.7596	164.05	-0.77665	0.00091827	0.029404
GLYMA01G35490	486.291	474.073	0.036711	0.74828	1		595.474	635.594	-0.094068	0.42766	0.96745		590.495	555.862	0.087197	0.5433	1
GLYMA01G35500	97.0069	92.2968	0.071807	0.76626	1		133.807	124.28	0.10656	0.60396	1		119.043	125.626	-0.077642	0.84237	1
GLYMA01G35510	41.6141	38.8989	0.097343	0.81474	1		45.2589	48.7181	-0.10626	0.80015	1		42.5128	55.6268	-0.38788	0.30358	1
GLYMA01G35530	12.1438	11.2729	0.10736	0.94319	1		11.9363	9.89145	0.2711	0.78219	1		12.3046	13.9044	-0.17635	0.91181	1
GLYMA01G35540	583.553	561.957	0.054404	0.64661	1		923.298	973.395	-0.076229	0.47865	0.99329		1095.39	997.163	0.13554	0.27532	0.99756
GLYMA01G35551	0.489536	0.964136	-0.97782	1	1		2.48614	4.00898	-0.68933	0.72194	1		4.60224	3.38928	0.44136	0.83676	1
GLYMA01G35561	5.4208	3.96775	0.45019	0.82259	1		8.9557	6.62377	0.43515	0.65284	1		12.7551	7.43912	0.77787	0.34475	1
GLYMA01G35570	82.8691	114.917	-0.47168	0.041756	0.48583		278.525	201.799	0.46489	0.0050857	0.083539		300.839	287.482	0.06552	0.68212	1
GLYMA01G35580	159.302	160.565	-0.011386	0.98218	1		142.757	161.186	-0.17517	0.37766	0.93372		197.228	237.149	-0.26593	0.27322	0.99528
GLYMA01G35590	10.747	6.87869	0.64373	0.46392	1		11.9423	14.0314	-0.23259	0.78066	1		13.3288	15.0372	-0.17399	0.84393	1
GLYMA01G35600	44.4077	40.753	0.1239	0.73739	1		154.683	85.454	0.85609	0.0018035	0.040294		99.8839	103.583	-0.052462	0.8594	1
GLYMA01G35611	0	0	NA	NA	NA		0	0	NA	NA	NA		0	0	NA	NA	NA
GLYMA01G35620	281.544	234.617	0.26305	0.08028	0.66222		682.024	577.424	0.24019	0.042075	0.34062		562.006	520.899	0.10958	0.4238	1
GLYMA01G35630	90.4275	88.0323	0.038728	0.87421	1		170.679	203.632	-0.25468	0.42144	0.96388		180.157	149.736	0.26683	0.21603	0.93254
GLYMA01G35640	157.214	142.283	0.14396	0.46109	1		192.996	182.625	0.079687	0.68787	1		279.467	246.16	0.18308	0.30471	1
GLYMA01G35650	1490.41	1418.48	0.071369	0.37424	1		2649.82	2827.41	-0.093589	0.29615	0.86719		2426.12	2846.92	-0.23075	0.046843	0.47269
GLYMA01G35660	32.1334	41.8098	-0.37977	0.31169	1		149.697	118.398	0.3384	0.34504	0.90583		224.021	665.409	-1.5706	6.4554e-24	4.2788e-21
GLYMA01G35671	41.1604	32.8546	0.32516	0.40762	1		15.4213	20.8288	-0.43366	0.44587	0.97332		13.3288	17.4526	-0.3889	0.57901	1
GLYMA01G35681	107.049	84.0275	0.34934	0.12869	0.81193		42.7528	45.5356	-0.090976	0.87303	1		27.2313	54.8505	-1.0102	0.011678	0.19438
GLYMA01G35690	296.589	344.491	-0.216	0.10215	0.7383		321.821	427.566	-0.40989	0.0035741	0.065314		363.96	456.624	-0.32723	0.036922	0.4123
GLYMA01G35700	15.2247	18.1145	-0.25074	0.69054	1		12.4367	9.4995	0.38868	0.63836	1		15.3499	13.6729	0.16691	0.84635	1
GLYMA01G35711	0	0.482068	#NAME?	1	1		0	0	NA	NA	NA		0	0.50623	#NAME?	1	1
GLYMA01G35720	8.0121	7.37929	0.1187	0.95383	1		6.96199	5.44685	0.35408	0.80636	1		9.73712	7.71385	0.33604	0.77213	1
GLYMA01G35730	117.104	117.494	-0.0047934	1	1		157.688	216.658	-0.45835	0.011635	0.14846		206.624	186.396	0.14863	0.45306	1
GLYMA01G35740	30.0675	23.6211	0.34813	0.45643	1		227.878	207.551	0.13479	0.48578	0.99329		186.794	138.17	0.435	0.039652	0.43028
GLYMA01G35750	472.787	449.21	0.073799	0.54177	1		706.884	690.763	0.033283	0.7793	1		723.754	675.417	0.099721	0.45873	1
GLYMA01G35780	472.32	472.015	0.00093063	0.99152	1		511.392	524.822	-0.0374	0.75114	1		480.997	491.35	-0.030723	0.8351	1
GLYMA01G35790	376.197	410.793	-0.12692	0.30832	1		713.812	860.272	-0.26925	0.016167	0.18419		807.687	843.764	-0.063043	0.64626	1
GLYMA01G35800	137.404	179.272	-0.38373	0.0365	0.45023		236.235	264.2	-0.16141	0.32768	0.89668		297.562	391.933	-0.39741	0.014726	0.22889
GLYMA01G35820	438.646	460.501	-0.070147	0.67313	1		575.072	543.522	0.081405	0.50193	1		539.159	521.642	0.04765	0.72142	1
GLYMA01G35830	18.8668	22.5829	-0.25938	0.62777	1		35.2984	38.8703	-0.13907	0.82877	1		40.3685	49.5474	-0.29558	0.52239	1
GLYMA01G35840	169.834	179.068	-0.076387	0.68652	1		319.847	296.839	0.1077	0.4648	0.98543		327.55	368.641	-0.1705	0.42393	1
GLYMA01G35850	552.552	539.764	0.033783	0.75664	1		468.126	480.557	-0.03781	0.8393	1		527.483	568.981	-0.10925	0.45023	1
GLYMA01G35880	0	0	NA	NA	NA		0	0	NA	NA	NA		0	0	NA	NA	NA
GLYMA01G35910	1816.41	1608.45	0.17542	0.022954	0.34505		1412.23	1294.72	0.12533	0.20638	0.75875		1566.17	1493.56	0.068492	0.55862	1
GLYMA01G35920	87.1085	77.5753	0.16722	0.51649	1		64.6696	65.2333	-0.012522	1	1		68.5967	77.1678	-0.16986	0.60739	1
GLYMA01G35931	0.489536	0.98267	-1.0053	1	1		0.992856	2.52745	-1.348	0.63573	1		0.518961	1.48011	-1.512	0.81094	1
GLYMA01G35940	363.42	351.777	0.046977	0.72154	1		305.897	314.353	-0.039338	0.77392	1		318.429	300.075	0.08565	0.6157	1
GLYMA01G35950	1893.5	1704.25	0.15192	0.045402	0.50965		1404.33	1304.48	0.10641	0.30694	0.87809		1411.27	1397.24	0.014411	0.9159	1
GLYMA01G35960	5.00307	0.964136	2.3755	0.15701	0.86385		0	0	NA	NA	NA		1.52952	3.42786	-1.1642	0.61524	1
GLYMA01G35970	0	0	NA	NA	NA		0	0	NA	NA	NA		0	0	NA	NA	NA
GLYMA01G35980	37.3878	40.3265	-0.10916	0.80536	1		33.8311	36.8211	-0.12218	0.77485	1		40.0548	41.7996	-0.061513	0.90062	1
GLYMA01G35990	100.124	121.147	-0.27497	0.21139	0.94286		153.684	174.303	-0.18163	0.35891	0.91639		173.615	156.949	0.1456	0.49235	1
GLYMA01G36000	104.125	87.3464	0.2535	0.29069	1		82.0726	69.8078	0.23351	0.41179	0.95718		90.611	95.44	-0.074908	0.80898	1
GLYMA01G36011	214.398	237.732	-0.14904	0.40065	1		370.557	327.122	0.17987	0.21798	0.77644		433.582	378.559	0.19579	0.21239	0.92806
GLYMA01G36021	0	0	NA	NA	NA		0	0	NA	NA	NA		0	0	NA	NA	NA
GLYMA01G36030	130.681	148.55	-0.1849	0.35704	1		1085.36	975.889	0.15338	0.32724	0.89592		1851.86	2030.97	-0.13319	0.38774	1
GLYMA01G36040	426.336	444.89	-0.061459	0.60897	1		760.574	693.857	0.13245	0.2472	0.80955		869.155	900.331	-0.050841	0.70735	1
GLYMA01G36050	42.8313	44.7022	-0.06168	0.91256	1		45.7713	34.25	0.41834	0.28285	0.85218		29.6619	48.1105	-0.69774	0.091857	0.66947
GLYMA01G36070	969.407	871.795	0.15311	0.091776	0.70506		673.055	762.354	-0.17974	0.11204	0.5841		676.025	583.049	0.21346	0.11944	0.75528
GLYMA01G36080	386.729	287.514	0.42769	0.0011898	0.047369		1137.82	1001.29	0.18442	0.19876	0.7471		962.197	774.348	0.31335	0.012862	0.20828
GLYMA01G36091	143.004	137.314	0.058576	0.77116	1		290.976	232.695	0.32246	0.043286	0.34601		292.55	275.337	0.087485	0.62247	1
GLYMA01G36101	0	0	NA	NA	NA		0	0	NA	NA	NA		0	0	NA	NA	NA
GLYMA01G36110	939.271	1066.88	-0.18379	0.036337	0.4494		539.676	601.432	-0.15631	0.20115	0.74993		881.487	1175.2	-0.4149	0.077679	0.62243
GLYMA01G36120	115.802	110.634	0.065868	0.76001	1		115.946	97.7397	0.24643	0.46299	0.98432		135.391	151.192	-0.15925	0.4697	1
GLYMA01G36130	0	0	NA	NA	NA		0	0	NA	NA	NA		0	0	NA	NA	NA
GLYMA01G36145	409.153	446.893	-0.12729	0.28789	1		345.763	420.289	-0.2816	0.044585	0.35225		563.045	1363.75	-1.2763	7.5275e-24	4.922e-21
GLYMA01G36160	161.022	168.778	-0.067869	0.72026	1		221.857	164.585	0.4308	0.018055	0.19788		245.34	277.41	-0.17724	0.31472	1
GLYMA01G36170	118.07	116.289	0.021931	0.91959	1		120.884	97.1753	0.31496	0.16301	0.6892		155.261	192.36	-0.30911	0.14193	0.81139
GLYMA01G36180	348.564	359.398	-0.044155	0.75495	1		160.184	187.158	-0.22453	0.23827	0.79888		202.294	174.681	0.21173	0.30589	1
GLYMA01G36190	1.46861	5.97015	-2.0233	0.37037	1		47.2646	52.3777	-0.14819	0.67168	1		28.7745	11.8023	1.2857	0.039733	0.43087
GLYMA01G36200	393.488	404.545	-0.03998	0.74643	1		427.325	455.715	-0.092797	0.48918	0.99329		442.403	482.894	-0.12634	0.40014	1
GLYMA01G36210	741.837	798.373	-0.10596	0.27745	1		1107.77	1034.89	0.098181	0.3267	0.89547		1097.4	1024.22	0.099559	0.47349	1
GLYMA01G36225	12.6693	12.7932	-0.014049	1	1		36.3132	33.7281	0.10654	0.80498	1		46.1592	36.4625	0.3402	0.40847	1
GLYMA01G36240	49.8416	41.2165	0.27413	0.44083	1		57.7116	59.3924	-0.041416	0.90588	1		71.3557	72.9637	-0.03215	0.93288	1
GLYMA01G36250	88.1953	86.4193	0.029347	0.93095	1		127.832	137.788	-0.1082	0.64908	1		142.888	184.801	-0.37108	0.086702	0.65375
GLYMA01G36260	237.041	227.405	0.059877	0.83916	1		429.789	416.672	0.044717	0.73728	1		489.491	511.213	-0.062644	0.67582	1
GLYMA01G36270	291.896	299.01	-0.03474	0.799	1		299.441	306.73	-0.034695	0.83256	1		370.406	392.304	-0.082865	0.69606	1
GLYMA01G36280	439.432	420.99	0.061854	0.70256	1		568.511	531.971	0.09584	0.45105	0.97696		659.446	774.421	-0.23186	0.085635	0.64966
GLYMA01G36290	298.044	299.436	-0.0067218	0.98342	1		406.868	419.81	-0.045176	0.76038	1		416.429	494.966	-0.24926	0.097106	0.68804
GLYMA01G36301	209.013	207.955	0.0073223	0.99741	1		225.83	187.682	0.26695	0.1227	0.60953		312.967	306.236	0.031366	0.87657	1
GLYMA01G36311	24.4181	30.4257	-0.31734	0.67223	1		2.98656	2.04816	0.54416	0.84796	1		1.52952	9.1168	-2.5754	0.048427	0.48274
GLYMA01G36320	173.359	172.301	0.0088298	1	1		184.533	178.572	0.047368	0.8287	1		220.184	243.229	-0.1436	0.46932	1
GLYMA01G36330	1.01498	0	Inf	0.68109	1		0.496428	1.00225	-1.0136	0.99739	1		2.55376	2.37682	0.10359	1	1
GLYMA01G36340	534.713	502.33	0.09013	0.43692	1		399.491	386.689	0.046991	0.7621	1		457.589	474.302	-0.051753	0.71126	1
GLYMA01G36350	102.167	98.7861	0.048546	0.86427	1		61.1806	84.4922	-0.46574	0.089211	0.52288		80.3139	74.2894	0.11249	0.72306	1
GLYMA01G36360	128.723	131.585	-0.031731	0.89356	1		285.525	290.783	-0.026326	0.90646	1		296.305	256.212	0.20975	0.23229	0.95332
GLYMA01G36375	0	0	NA	NA	NA		0	0	NA	NA	NA		0	0	NA	NA	NA
GLYMA01G36390	618.539	527.546	0.22957	0.033884	0.43336		396.435	459.637	-0.21341	0.11176	0.58333		447.087	428.361	0.061729	0.69783	1
GLYMA01G36410	1956.37	1796.49	0.123	0.10036	0.73162		1763.91	1839.54	-0.060572	0.50902	1		1816.05	1674.01	0.11749	0.30368	1
GLYMA01G36420	244.835	250.729	-0.034323	0.83981	1		229.321	235.264	-0.036909	0.81443	1		200.546	228.012	-0.18518	0.33552	1
GLYMA01G36430	1490.62	1577	-0.081268	0.31731	1		893.832	1218.29	-0.44678	1.7133e-05	0.00099404		692.413	561.131	0.3033	0.028894	0.35617
GLYMA01G36440	1380.63	1185.71	0.21958	0.0099471	0.20713		999.335	1078.06	-0.1094	0.29896	0.87035		1147.97	1178.15	-0.037448	0.7493	1
GLYMA01G36450	918.303	1060.71	-0.20799	0.049806	0.53133		1227.57	1284.88	-0.065827	0.53039	1		1280.5	1408.42	-0.13737	0.25552	0.97827
GLYMA01G36460	8.60935	8.32489	0.048473	1	1		22.3792	19.784	0.17783	0.73987	1		48.6719	40.0447	0.28148	0.46995	1
GLYMA01G36480	55.406	34.6158	0.67861	0.11999	0.78877		15.4113	3.44235	2.1625	0.011432	0.14643		104.376	40.98	1.3488	0.14127	0.80953
GLYMA01G36490	0	0	NA	NA	NA		0	0	NA	NA	NA		0	0	NA	NA	NA
GLYMA01G36500	2005.55	1824.37	0.1366	0.065526	0.60487		1476.44	1909.48	-0.37106	0.00045237	0.013959		1132.8	1120.47	0.015779	0.9271	1
GLYMA01G36510	0	0	NA	NA	NA		0.498427	0	Inf	1	1		0.505278	0	Inf	0.99108	1
GLYMA01G36520	0	0	NA	NA	NA		0	0	NA	NA	NA		0	0	NA	NA	NA
GLYMA01G36530	1.01498	0.98267	0.046669	1	1		141.732	103.926	0.44761	0.23962	0.80033		69.2114	48.7325	0.50613	0.13248	0.7907
GLYMA01G36545	0	0	NA	NA	NA		2.98257	2.39644	0.31566	1	1		1.55688	2.88305	-0.88893	0.73689	1
GLYMA01G36560	0.979072	0	Inf	0.6853	1		0	1.00225	#NAME?	0.70184	1		1.02424	0	Inf	0.718	1
GLYMA01G36570	0.489536	3.41154	-2.8009	0.2437	0.98054		0.496428	0	Inf	1	1		1.02424	0	Inf	0.718	1
GLYMA01G36580	1.54042	0.482068	1.676	0.74465	1		2.49014	1.43786	0.7923	0.83229	1		1.52952	2.88305	-0.91452	0.73759	1
GLYMA01G36590	2.10176	4.95042	-1.2359	0.41696	1		7.46241	9.36849	-0.32817	0.73544	1		18.4089	12.9737	0.50481	0.47384	1
GLYMA01G36600	369.843	411.127	-0.15267	0.22835	0.96348		630.806	868.645	-0.46157	0.0014619	0.034592		945.866	679.314	0.47756	0.0079065	0.14669
GLYMA01G36606	231.092	262.132	-0.18183	0.22779	0.96211		339.722	353.404	-0.056964	0.83808	1		360.56	413.305	-0.19697	0.22268	0.93965
GLYMA01G36613	155.386	165.571	-0.091589	0.63797	1		202.496	221.627	-0.13024	0.47206	0.98946		220.989	271.36	-0.29623	0.11131	0.73385
GLYMA01G36620	931.967	1551.84	-0.73563	8.9967e-06	0.00088521		920.684	2382.02	-1.3714	0.00040647	0.012863		1002.48	911.364	0.13748	0.64567	1
GLYMA01G36630	828.191	1022.74	-0.3044	0.00091425	0.038929		1095.69	1973.17	-0.84867	6.7927e-09	9.5576e-07		1289.46	1303.4	-0.01551	0.97495	1
GLYMA01G36638	190.6	197.48	-0.051153	0.77426	1		268.126	289.256	-0.10943	0.49247	0.99591		255.404	287.024	-0.16839	0.34844	1
GLYMA01G36646	33.4583	38.8989	-0.21736	0.59571	1		49.2583	53.4247	-0.11714	0.7738	1		48.6856	48.342	0.010218	0.99943	1
GLYMA01G36654	307.669	322.464	-0.067761	0.63141	1		486.454	514.806	-0.081725	0.54292	1		491.662	561.46	-0.19151	0.18743	0.89244
GLYMA01G36662	885.389	871.072	0.02352	0.79291	1		554.661	592.064	-0.094148	0.44864	0.97463		517.992	483.082	0.10066	0.4805	1
GLYMA01G36670	719.152	773.324	-0.10478	0.2861	1		787.917	798.398	-0.019064	0.89129	1		940.101	1017.26	-0.1138	0.35613	1
GLYMA01G36680	1249.87	1231.23	0.021682	0.84092	1		965.53	1062.34	-0.13785	0.20023	0.74912		977.274	985.163	-0.011599	0.91999	1
GLYMA01G36691	0	0	NA	NA	NA		0.498427	0.479288	0.056491	1	1		1.5432	0.973878	0.66411	0.97436	1
GLYMA01G36700	2289.05	2313.54	-0.015355	0.85208	1		3207.15	3090	0.053684	0.54191	1		3421.95	3359.79	0.026449	0.78167	1
GLYMA01G36711	29.0166	26.8844	0.11011	0.86362	1		34.3275	35.1659	-0.034814	0.98356	1		55.8416	50.2897	0.15108	0.6784	1
GLYMA01G36720	12.5974	14.8327	-0.23565	0.78124	1		29.8517	16.6026	0.8464	0.085197	0.50907		36.9	33.6181	0.13438	0.7815	1
GLYMA01G36730	2.51949	1.94681	0.37202	0.9754	1		0	0.522958	#NAME?	0.9983	1		0	0.50623	#NAME?	1	1
GLYMA01G36740	987.119	966.317	0.030728	0.75557	1		605.396	648.406	-0.099018	0.40502	0.95192		589.17	615.977	-0.064191	0.63147	1
GLYMA01G36750	2561.62	2398.38	0.094994	0.1851	0.90653		1712.19	2112.72	-0.30326	0.0011671	0.029312		1989.51	1998.55	-0.0065404	0.95105	1
GLYMA01G36760	181.501	176.12	0.043418	0.82736	1		299.419	276.791	0.11337	0.48423	0.99329		320.724	316.467	0.019276	0.90246	1
GLYMA01G36770	331.646	308.948	0.10228	0.45573	1		438.247	375.711	0.22212	0.10031	0.55273		644.629	464.669	0.47226	0.00088751	0.028545
GLYMA01G36780	180.963	221.583	-0.29215	0.080844	0.66478		386.128	226.202	0.77147	0.0097448	0.13171		335.377	285.496	0.23231	0.15971	0.84425
GLYMA01G36790	162.325	170.095	-0.067456	0.72196	1		174.6	162.799	0.10096	0.6001	1		169.573	218.274	-0.36423	0.066049	0.57186
GLYMA01G36801	722.471	711.045	0.022999	0.82063	1		1107.75	1014.88	0.12633	0.22914	0.79082		992.201	958.893	0.049262	0.69273	1
GLYMA01G36810	4.62125	2.91094	0.6668	0.70646	1		125.828	88.2413	0.51193	0.027156	0.25802		75.7664	100.266	-0.40421	0.159	0.84285
GLYMA01G36820	5.03898	4.93188	0.030993	1	1		11.4358	8.45358	0.43593	0.62149	1		6.6644	9.23255	-0.47025	0.66327	1
GLYMA01G36831	183.185	212.868	-0.21666	0.19294	0.91825		159.197	176.221	-0.14657	0.45508	0.97986		169.709	189.786	-0.16131	0.49164	1
GLYMA01G36840	395.352	348.477	0.18207	0.1575	0.8649		295.428	320.759	-0.11868	0.42078	0.9633		321.065	335.255	-0.062393	0.70956	1
GLYMA01G36850	2304.41	2392.65	-0.054212	0.44434	1		2611.45	2901.93	-0.15216	0.088647	0.52068		2475.01	2541.82	-0.038426	0.72766	1
GLYMA01G36860	1243.49	1340.97	-0.10889	0.18619	0.90701		1098.24	994.352	0.14336	0.17526	0.71038		1237.08	1195.91	0.048824	0.69297	1
GLYMA01G36870	1416.19	1458.84	-0.042809	0.59232	1		1747.99	1835.28	-0.070302	0.46947	0.98768		1711.31	1659.61	0.044261	0.70579	1
GLYMA01G36880	1515.57	1527.59	-0.011393	0.87997	1		1773.67	1786.17	-0.010126	0.90915	1		1729.6	1615.1	0.098817	0.40216	1
GLYMA01G36890	3872.48	3601.02	0.10485	0.16948	0.88515		2535	2412.87	0.071231	0.43383	0.96971		2463.17	2173.63	0.18041	0.10297	0.70639
GLYMA01G36900	21.3145	27.9598	-0.39152	0.40914	1		59.2029	52.5087	0.17311	0.60465	1		64.4176	67.3519	-0.064263	0.8837	1
GLYMA01G36920	52.9452	55.493	-0.067807	0.87479	1		192.515	205.983	-0.097553	0.60482	1		199.658	183.489	0.12184	0.57162	1
GLYMA01G36931	12.1438	6.41515	0.92067	0.24704	0.98505		8.45927	11.9396	-0.49715	0.54146	1		6.67808	7.24621	-0.11779	0.97599	1
GLYMA01G36940	25.3385	18.1145	0.48419	0.34397	1		18.9042	20.3059	-0.10318	0.87379	1		20.4574	23.1801	-0.18027	0.76797	1
GLYMA01G36950	14.8787	7.91696	0.91023	0.28153	1		10.449	8.10531	0.36642	0.68191	1		15.3362	12.6218	0.28102	0.72572	1
GLYMA01G36960	256.287	250.859	0.030881	0.84686	1		431.283	412.357	0.064742	0.6429	1		430.126	404.289	0.089372	0.57633	1
GLYMA01G36980	0	0.500602	#NAME?	1	1		0	0	NA	NA	NA		2.55376	5.29845	-1.0529	0.49944	1
GLYMA01G36990	1167.37	1095.7	0.091419	0.28044	1		1246.63	1368.97	-0.13506	0.1683	0.70001		1083.28	1010.64	0.10013	0.42485	1
GLYMA01G37000	64.5049	104.701	-0.69879	0.0047102	0.12671		958.162	889.258	0.10767	0.50537	1		751.122	678.441	0.14682	0.2619	0.98386
GLYMA01G37010	102.154	124.261	-0.28264	0.19671	0.92325		116.912	122.274	-0.064689	0.79692	1		132.605	116.282	0.18951	0.43381	1
GLYMA01G37020	403.21	499.567	-0.30915	0.022225	0.33935		414.915	415.365	-0.0015666	1	1		417.508	308.025	0.43876	0.006372	0.12574
GLYMA01G37031	1.54042	7.36076	-2.2565	0.078614	0.65404		8.44727	7.01572	0.26789	0.83319	1		5.16225	6.3495	-0.29864	0.86339	1
GLYMA01G37040	32.192	44.6095	-0.47065	0.21303	0.94488		14.4204	22.4414	-0.63805	0.25704	0.82243		16.8931	14.2177	0.24875	0.73005	1
GLYMA01G37051	0	0	NA	NA	NA		0	0	NA	NA	NA		1.55688	0	Inf	0.54007	1
GLYMA01G37060	0.489536	0	Inf	0.99278	1		0	0.522958	#NAME?	0.9983	1		0	0	NA	NA	NA
GLYMA01G37080	36.8492	38.3056	-0.055922	0.9311	1		40.7891	39.6979	0.03912	0.93831	1		67.2314	52.3965	0.35966	0.29565	1
GLYMA01G37090	132.792	183.667	-0.46792	0.086465	0.68634		330.264	590.323	-0.83788	2.36e-10	4.5641e-08		294.681	169.378	0.79891	2.0712e-05	0.001248
GLYMA01G37100	189.442	212.071	-0.1628	0.32863	1		311.392	320.37	-0.04101	0.81105	1		562.692	434.58	0.37272	0.24355	0.96529
GLYMA01G37120	0	0	NA	NA	NA		0	0	NA	NA	NA		48.5898	39.4228	0.30163	0.44296	1
GLYMA01G37130	331.193	285.475	0.21431	0.11818	0.78363		232.784	293.61	-0.33491	0.074801	0.47396		214.94	174.377	0.30173	0.19071	0.89751
GLYMA01G37136	1387.62	1459.69	-0.073054	0.53047	1		2526.2	2371.01	0.091466	0.31702	0.88644		2428.62	2343.33	0.051575	0.61678	1
GLYMA01G37143	0.525441	0.482068	0.12429	1	1		1.49328	0.522958	1.5137	0.77069	1		0.505278	1.98634	-1.975	0.64018	1
GLYMA01G37150	2.5913	3.44861	-0.41234	0.87973	1		0	1.43786	#NAME?	0.54448	1		1.51584	3.81834	-1.3328	0.51419	1
GLYMA01G37160	221.575	190.731	0.21626	0.18472	0.90589		222.866	208.858	0.093651	0.60294	1		241.188	250.373	-0.053922	0.76615	1
GLYMA01G37180	344.59	362.197	-0.071897	0.59123	1		404.392	362.42	0.15809	0.25422	0.81881		402.922	399.801	0.011219	0.9474	1
GLYMA01G37190	1.05088	0	Inf	0.67707	1		8.46327	4.35726	0.95779	0.48328	0.99329		110.359	84.6888	0.38196	0.22305	0.93995
GLYMA01G37200	0.525441	0.964136	-0.87571	1	1		0	0	NA	NA	NA		0	0.467647	#NAME?	1	1
GLYMA01G37215	2.06586	3.41154	-0.72368	0.72207	1		0	0	NA	NA	NA		3.05904	2.49257	0.29544	0.96046	1
GLYMA01G37230	0	0	NA	NA	NA		0	0	NA	NA	NA		0	0	NA	NA	NA
GLYMA01G37240	37.1005	27.385	0.43805	0.29577	1		53.2238	60.9186	-0.19481	0.54546	1		56.8658	58.2012	-0.033486	0.93952	1
GLYMA01G37250	3420.09	3537	-0.048493	0.4528	1		2994.94	3402.66	-0.18413	0.036854	0.3128		2812.17	3042.74	-0.11369	0.30254	1
GLYMA01G37270	1407.88	1217.14	0.21003	0.12898	0.81246		596.487	578.726	0.043609	0.75257	1		602.976	747.18	-0.30936	0.020971	0.29092
GLYMA01G37290	238.614	264.357	-0.14781	0.33033	1		219.827	204.632	0.10334	0.55795	1		241.133	263.067	-0.1256	0.49617	1
GLYMA01G37296	489.48	489.221	0.00076247	1	1		2147.34	2346.63	-0.12804	0.54477	1		2512.8	3194.99	-0.34651	0.28845	1
GLYMA01G37303	21.9118	27.4777	-0.32655	0.48855	1		61.2006	78.2636	-0.3548	0.4018	0.94974		67.5451	75.9192	-0.16861	0.62423	1
GLYMA01G37310	52.1456	50.9691	0.032924	0.95435	1		80.1008	47.4975	0.75397	0.011416	0.14639		92.7279	73.277	0.33964	0.24451	0.96609
GLYMA01G37320	856.2	843.668	0.021272	0.84448	1		844.208	763.709	0.14457	0.19297	0.7374		955.764	841.256	0.18411	0.14581	0.81978
GLYMA01G37330	189.608	179.958	0.075357	0.65008	1		477.525	524.519	-0.13542	0.27849	0.8476		502.724	473.511	0.086367	0.56585	1
GLYMA01G37341	827.552	791.457	0.064339	0.515	1		762.548	470.925	0.69533	6.4472e-09	9.1763e-07		728.946	611.802	0.25275	0.068291	0.5838
GLYMA01G37350	0	0	NA	NA	NA		0	1.91715	#NAME?	0.47896	0.99329		0	0	NA	NA	NA
GLYMA01G37360	151.052	153.983	-0.027723	0.93553	1		607.807	370.221	0.71523	2.6059e-08	3.1401e-06		1309.27	990.374	0.40271	0.0069014	0.13288
GLYMA01G37370	841.941	933.592	-0.14907	0.099103	0.72691		829.709	888.419	-0.098634	0.35899	0.91642		779.433	601.934	0.37282	0.0050991	0.10675
GLYMA01G37380	260.418	250.377	0.056729	0.71317	1		445.175	369.696	0.26803	0.050626	0.38042		409.709	360.137	0.18605	0.23076	0.95131
GLYMA01G37393	951.97	941.287	0.016281	0.84033	1		1320.74	1239.68	0.091373	0.37515	0.93139		1401.44	1238.83	0.17792	0.1693	0.86344
GLYMA01G37406	602.606	592.791	0.023691	0.81143	1		852.061	815.476	0.063314	0.57282	1		1353.07	952.688	0.50616	0.11469	0.74242
GLYMA01G37420	292.777	283.343	0.047252	0.73063	1		366.087	339.499	0.10878	0.44529	0.97305		425.51	446.47	-0.069369	0.65485	1
GLYMA01G37430	144.15	138.334	0.05941	0.77037	1		104.432	118.872	-0.18685	0.61955	1		80.737	106.196	-0.39543	0.14658	0.82031
GLYMA01G37440	0	0	NA	NA	NA		0	0	NA	NA	NA		0	0	NA	NA	NA
GLYMA01G37450	477.157	426.479	0.16199	0.16771	0.88256		462.181	485.218	-0.070174	0.62041	1		576.551	519.544	0.1502	0.28481	1
GLYMA01G37460	507.795	507.985	-0.00053925	0.99904	1		184.08	198.443	-0.10839	0.54088	1		171.785	172.424	-0.0053592	0.98371	1
GLYMA01G37470	14.8428	8.86256	0.74397	0.29806	1		154.199	123.275	0.32291	0.12482	0.615		811.048	1045.37	-0.36616	0.020684	0.28817
GLYMA01G37480	545.627	531.383	0.038162	0.73114	1		555.177	589.969	-0.087691	0.4612	0.98366		545.865	518.628	0.073845	0.62563	1
GLYMA01G37490	412.09	375.88	0.13269	0.31075	1		441.263	395.32	0.15862	0.23516	0.79667		501.727	527.176	-0.071384	0.64202	1
GLYMA01G37500	1209.86	1113.88	0.11924	0.16714	0.88163		317.853	365.599	-0.2019	0.16008	0.68357		343.94	317.291	0.11635	0.48681	1
GLYMA01G37510	238.066	286.383	-0.26659	0.067011	0.61078		60.6822	51.8984	0.22558	0.49551	0.99741		75.3158	74.8003	0.0099086	1	1
GLYMA01G37520	109.797	95.319	0.204	0.38246	1		94.9837	102.142	-0.10482	0.68733	1		119.877	138.917	-0.21267	0.36845	1
GLYMA01G37530	0	0	NA	NA	NA		0	0	NA	NA	NA		0	0	NA	NA	NA
GLYMA01G37541	2201.28	2191.15	0.0066561	0.95904	1		1389.44	1317.59	0.076602	0.66123	1		1318.48	1072.73	0.29759	0.11255	0.73719
GLYMA01G37550	202.663	232.059	-0.19541	0.31226	1		257.159	240.84	0.094584	0.61536	1		397.773	427.415	-0.10369	0.70357	1
GLYMA01G37560	263.773	281.006	-0.091306	0.54307	1		342.735	324.204	0.080192	0.58838	1		358.306	374.943	-0.065479	0.70124	1
GLYMA01G37571	7.06893	6.41515	0.14001	0.957	1		1.98971	0.479288	2.0536	0.58875	1		5.1212	4.40174	0.21841	0.94726	1
GLYMA01G37580	1364.89	1313.92	0.054903	0.51466	1		1329.71	1373.34	-0.046577	0.6554	1		1408.1	1388.26	0.020471	0.85545	1
GLYMA01G37590	57.7101	86.2523	-0.57974	0.082005	0.66758		379.02	313.005	0.27609	0.054022	0.39532		295.39	289.753	0.027802	0.88093	1
GLYMA01G37600	0.525441	0.482068	0.12429	1	1		2.98656	2.52745	0.2408	1	1		7.66127	28.4014	-1.8903	0.0032189	0.076461
GLYMA01G37610	300.792	325.282	-0.11293	0.38954	1		369.109	384.601	-0.059316	0.69823	1		407.293	401.165	0.021869	0.89911	1
GLYMA01G37620	218.337	244.852	-0.16535	0.29682	1		139.28	137.308	0.020573	0.92963	1		188.419	211.182	-0.16454	0.40516	1
GLYMA01G37630	2.5913	1.0012	1.3719	0.60756	1		3.48299	3.61704	-0.054481	1	1		7.18336	8.61057	-0.26145	0.82212	1
GLYMA01G37640	7.52256	11.3285	-0.59066	0.49292	1		55.6999	39.5232	0.49497	0.1506	0.66659		42.9496	33.0347	0.37867	0.37101	1
GLYMA01G37650	63.9436	79.04	-0.30578	0.25692	0.99256		48.7519	42.8782	0.18521	0.62661	1		40.4233	32.9961	0.29289	0.50713	1
GLYMA01G37670	552.624	695.211	-0.33115	0.0013945	0.053282		211.946	183.234	0.21001	0.33968	0.9019		185.661	150.016	0.30756	0.14757	0.82127
GLYMA01G37675	0	0	NA	NA	NA		0	0.958575	#NAME?	0.70723	1		0	0.973878	#NAME?	0.75111	1
GLYMA01G37680	0	0	NA	NA	NA		0	0	NA	NA	NA		0	0	NA	NA	NA
GLYMA01G37690	0	1.46474	#NAME?	0.48488	1		5.4707	3.05041	0.84272	0.54075	1		6.67808	3.81834	0.80649	0.55952	1
GLYMA01G37710	124.663	109.633	0.18535	0.38438	1		129.804	125.629	0.047161	0.8401	1		165.504	170.665	-0.044302	0.84484	1
GLYMA01G37720	310.345	312.823	-0.011475	0.9257	1		435.226	366.122	0.24944	0.071055	0.46065		297.631	237.274	0.32697	0.063866	0.56125
GLYMA01G37730	319.502	235.822	0.43813	0.0021656	0.072823		137.286	138.873	-0.016584	0.93364	1		177.234	212.58	-0.26235	0.19124	0.89815
GLYMA01G37750	15.6065	23.5841	-0.59567	0.27151	1		24.8654	18.5634	0.42168	0.4207	0.96323		20.4848	16.4788	0.31395	0.63576	1
GLYMA01G37760	614.182	564.813	0.12089	0.32691	1		1995.67	1724.56	0.21064	0.022866	0.23179		1999.19	1931.79	0.049482	0.64963	1
GLYMA01G37780	1019.94	921.374	0.14663	0.13158	0.8176		898.468	960.67	-0.096574	0.36876	0.92516		869.279	793.835	0.13098	0.30861	1
GLYMA01G37790	417.012	415.336	0.0058115	0.97463	1		224.349	222.627	0.011113	0.97668	1		257.903	276.942	-0.10276	0.56009	1
GLYMA01G37801	2.06586	1.46474	0.4961	0.9785	1		3.97942	14.5107	-1.8665	0.026479	0.25391		5.14856	7.24621	-0.49306	0.69324	1
GLYMA01G37810	196.68	88.5702	1.151	0.0012946	0.050293		298.967	192.344	0.6363	0.00010128	0.0042377		636.778	529.215	0.26694	0.092387	0.67131
GLYMA01G37820	0.525441	1.0012	-0.93013	1	1		0.496428	0	Inf	1	1		1.5432	1.94776	-0.33589	1	1
GLYMA01G37840	1.01498	0	Inf	0.68109	1		0.498427	0.958575	-0.94351	0.99739	1		0	0	NA	NA	NA
GLYMA01G37850	12.777	19.0787	-0.57841	0.32019	1		14.9148	3.96531	1.9112	0.022581	0.23028		21.5774	12.2313	0.81894	0.19693	0.90722
GLYMA01G37860	55.6083	53.6389	0.052021	0.8791	1		86.5824	94.1238	-0.12049	0.65148	1		82.5129	76.1214	0.11632	0.72189	1
GLYMA01G37870	375.47	423.215	-0.1727	0.15994	0.86935		383.065	409.612	-0.096667	0.48583	0.99329		383.435	360.648	0.088391	0.58446	1
GLYMA01G37880	1.50451	1.96534	-0.38548	1	1		2.48614	1.00225	1.3107	0.64358	1		9.21816	6.73998	0.45173	0.68999	1
GLYMA01G37890	114.67	129.935	-0.18031	0.46329	1		18.9142	18.6933	0.016951	1	1		18.9279	22.944	-0.2776	0.66079	1
GLYMA01G37900	1938.33	1971.29	-0.024325	0.72453	1		710.375	814.907	-0.19805	0.075753	0.47712		655.895	654.773	0.0024709	0.99924	1
GLYMA01G37910	184.641	209.012	-0.17886	0.29913	1		332.83	305.86	0.12192	0.40332	0.95141		380.116	385.385	-0.019862	0.91098	1
GLYMA01G37920	34.4374	26.495	0.37826	0.3738	1		13.4255	10.4581	0.36036	0.65372	1		16.9205	9.19396	0.88001	0.23577	0.95599
GLYMA01G37930	104.556	94.0398	0.15293	0.69369	1		59.1829	64.8829	-0.13266	0.711	1		72.9399	94.977	-0.38087	0.24725	0.97014
GLYMA01G37940	758.494	800.209	-0.077238	0.42892	1		1460.94	1396.78	0.064792	0.49294	0.99599		1343.69	1213.27	0.1473	0.2133	0.92947
GLYMA01G37950	1.05088	2.48448	-1.2413	0.64701	1		4.47185	2.9194	0.6152	0.76212	1		6.71913	6.31091	0.090426	1	1
GLYMA01G37961	0	0	NA	NA	NA		0	0	NA	NA	NA		0	0	NA	NA	NA
GLYMA01G37970	444.592	319.516	0.47659	0.00012773	0.0081943		375.521	501.249	-0.41663	0.001553	0.036141		356.64	339.15	0.072543	0.66109	1
GLYMA01G37980	0.525441	0.964136	-0.87571	1	1		14.9168	7.58235	0.97622	0.17959	0.71742		25.087	11.3346	1.1462	0.056626	0.52308
GLYMA01G37993	82.5231	89.7197	-0.12063	0.63735	1		154.205	165.98	-0.10616	0.59506	1		191.478	192.866	-0.010422	0.98391	1
GLYMA01G38006	0	0	NA	NA	NA		0	0	NA	NA	NA		0.505278	0	Inf	0.99108	1
GLYMA01G38020	0	0	NA	NA	NA		0	0	NA	NA	NA		0	0	NA	NA	NA
GLYMA01G38040	0	0	NA	NA	NA		0	0	NA	NA	NA		0	0	NA	NA	NA
GLYMA01G38050	0	0	NA	NA	NA		0	0	NA	NA	NA		0	0	NA	NA	NA
GLYMA01G38060	0	0	NA	NA	NA		0	0	NA	NA	NA		0	0	NA	NA	NA
GLYMA01G38070	124.137	159.6	-0.36253	0.061176	0.58534		413.399	332.266	0.3152	0.023632	0.23659		396.953	340.317	0.22209	0.16178	0.84858
GLYMA01G38080	0.979072	1.4462	-0.56278	1	1		8.45527	6.49276	0.38102	0.73433	1		10.2834	10.0907	0.027301	1	1
GLYMA01G38090	422.994	435.063	-0.040588	0.724	1		846.141	763.799	0.14771	0.17706	0.71328		914.523	931.813	-0.027021	0.84095	1
GLYMA01G38105	47.8116	47.5761	0.0071254	1	1		67.6362	52.6834	0.36045	0.23697	0.79735		61.987	56.5281	0.133	0.7335	1
GLYMA01G38120	2088.56	2150.12	-0.041907	0.56277	1		3176.56	3295.28	-0.052939	0.54761	1		3292.59	3664.87	-0.15454	0.15276	0.82863
GLYMA01G38130	206.566	230.131	-0.15585	0.70527	1		464.581	305.683	0.6039	1.5164e-05	0.00090204		741.727	659.666	0.16915	0.32244	1
GLYMA01G38150	1138.85	1030.39	0.14438	0.090827	0.7011		1409.54	1705.28	-0.27479	0.056049	0.40374		1091.72	1111.78	-0.026269	0.81506	1
GLYMA01G38165	87.9212	87.7543	0.0027404	1	1		94.4933	104.626	-0.14695	0.55912	1		95.6364	88.4685	0.1124	0.69277	1
GLYMA01G38180	399.529	609.274	-0.60879	6.3277e-08	1.1549e-05		529.263	446.039	0.24682	0.058442	0.41397		483.754	549.846	-0.18475	0.28354	1
GLYMA01G38190	68.8389	99.3238	-0.52891	0.034476	0.43648		79.074	52.1594	0.60028	0.044098	0.35006		66.944	82.7364	-0.30557	0.4038	1
GLYMA01G38200	2694.81	2553.42	0.077749	0.27605	1		2816.6	2922.97	-0.053482	0.54931	1		2779.47	2607.46	0.092163	0.39434	1
GLYMA01G38211	13546.7	13397.1	0.016017	0.78861	1		21637.3	19064.7	0.18262	0.020906	0.21852		23550.2	24489.1	-0.056399	0.59074	1
GLYMA01G38220	13.5406	11.8662	0.19044	0.81194	1		23.8825	19.1726	0.31691	0.6428	1		39.8906	27.0371	0.56111	0.21593	0.93244
GLYMA01G38230	337.292	344.973	-0.032484	0.83957	1		669.019	637.857	0.068814	0.58734	1		671.683	635.879	0.079029	0.57424	1
GLYMA01G38240	431.231	447.189	-0.052423	0.68263	1		751.096	709.721	0.081745	0.46094	0.98363		772.836	808.555	-0.065184	0.63218	1
GLYMA01G38250	5.56442	7.86136	-0.49855	0.65118	1		7.46042	4.57561	0.70529	0.51885	1		3.61905	2.88305	0.32801	0.95669	1
GLYMA01G38260	36.8851	39.1956	-0.087654	0.84916	1		50.7536	47.3665	0.099644	0.80725	1		68.4872	76.0782	-0.15165	0.6526	1
GLYMA01G38270	214.34	216.28	-0.013001	0.94157	1		96.9934	94.4273	0.038683	0.92708	1		117.856	108.65	0.11734	0.66435	1
GLYMA01G38280	472.463	425.273	0.15181	0.18887	0.91022		492.405	668.316	-0.44068	0.0029568	0.057396		494.775	555.14	-0.16608	0.28771	1
GLYMA01G38285	0	0	NA	NA	NA		0	0	NA	NA	NA		0	0	NA	NA	NA
GLYMA01G38290	849.82	857.648	-0.013229	0.91428	1		2109.68	2225.72	-0.077244	0.40131	0.94954		2014.84	1944.23	0.051471	0.63855	1
GLYMA01G38305	209.598	221.898	-0.082275	0.62089	1		305.435	295.445	0.047972	0.74145	1		306.083	345.727	-0.17571	0.29991	1
GLYMA01G38320	2047.54	1915.09	0.096475	0.19785	0.92451		1921.95	2048.45	-0.091964	0.32921	0.89816		1931.19	2087.02	-0.11195	0.32649	1
GLYMA01G38330	377.859	357.136	0.081374	0.55269	1		269.652	324.508	-0.26716	0.079154	0.48898		306.862	328.939	-0.10023	0.557	1
GLYMA01G38340	1.01498	1.46474	-0.5292	1	1		0	0	NA	NA	NA		6.62335	0.973878	2.7657	0.089198	0.66131
GLYMA01G38350	13.0152	14.7771	-0.18317	0.8525	1		8.46327	6.40542	0.40192	0.73475	1		10.2287	7.67527	0.41433	0.69927	1
GLYMA01G38360	135.517	155.373	-0.19726	0.29456	1		174.584	124.669	0.48582	0.016584	0.18739		177.125	179.391	-0.01834	0.94519	1
GLYMA01G38370	293.351	290.648	0.013357	0.92341	1		362.117	320.763	0.17495	0.21553	0.77261		375.786	385.197	-0.035684	0.82391	1
GLYMA01G38381	88.6262	78.5394	0.17432	0.51757	1		346.192	322.987	0.10009	0.57433	1		320.464	359.944	-0.16761	0.31684	1
GLYMA01G38390	11.6543	41.2536	-1.8237	8.8548e-05	0.0061692		322.297	161.057	1.0008	1.6728e-09	2.7202e-07		316.203	161.384	0.97035	1.5209e-07	1.7074e-05
GLYMA01G38400	216.895	250.544	-0.20807	0.17267	0.8896		242.254	243.197	-0.0056062	1	1		285.53	253.951	0.1691	0.33752	1
GLYMA01G38410	1187.84	1316	-0.14782	0.076426	0.64695		1718.45	1795.94	-0.063624	0.51763	1		1982.98	2050.99	-0.048651	0.67836	1
GLYMA01G38430	0	0	NA	NA	NA		0.496428	1.00225	-1.0136	0.99739	1		3.07272	1.98634	0.6294	0.81898	1
GLYMA01G38450	1129.87	1174.74	-0.056177	0.49977	1		1645.04	1605.29	0.03529	0.71481	1		2095.88	1697.66	0.30401	0.0060639	0.12137
GLYMA01G38460	190.493	207.714	-0.12487	0.45911	1		232.334	233.131	-0.0049446	1	1		270.59	274.951	-0.023069	0.90845	1
GLYMA01G38470	1610.07	1674.32	-0.05645	0.46499	1		1506.76	1644.63	-0.12632	0.18375	0.72425		1526.87	1416.63	0.10811	0.35611	1
GLYMA01G38481	1.01498	2.00241	-0.98029	0.83344	1		1.99171	2.48378	-0.31853	0.99566	1		4.12432	2.88305	0.51656	0.83251	1
GLYMA01G38490	109.128	112.729	-0.046838	0.83128	1		182.577	190.599	-0.062038	0.73205	1		209.955	208.569	0.0095597	0.97529	1
GLYMA01G38500	95.1075	132.086	-0.47384	0.066809	0.61003		251.742	620.478	-1.3014	1.6046e-21	1.2568e-18		414.953	500.777	-0.27122	0.42114	1
GLYMA01G38510	329.508	347.513	-0.07675	0.57103	1		760.554	733.427	0.052398	0.62796	1		783.734	860.127	-0.13419	0.309	1
GLYMA01G38520	119.695	132.939	-0.15139	0.45975	1		296.493	234.264	0.33987	0.032159	0.28729		329.915	312.388	0.078754	0.65127	1
GLYMA01G38530	66.104	53.5092	0.30495	0.29667	1		155.684	223.064	-0.51884	0.0043537	0.074759		263.666	247.505	0.091254	0.72518	1
GLYMA01G38540	0	0	NA	NA	NA		0	0	NA	NA	NA		0	0	NA	NA	NA
GLYMA01G38550	0.525441	1.4462	-1.4607	0.78574	1		3.97942	3.5297	0.17301	1	1		10.734	8.33583	0.36479	0.70276	1
GLYMA01G38560	0	0.964136	#NAME?	0.70688	1		0.498427	0	Inf	1	1		5.05278	8.68773	-0.7819	0.5665	1
GLYMA01G38570	29.3266	24.1403	0.28077	0.53756	1		23.8645	23.8792	-0.00088758	1	1		23.0385	27.1914	-0.2391	0.66627	1
GLYMA01G38580	898.93	834.083	0.10802	0.23216	0.96905		1448.17	1533.78	-0.082858	0.39466	0.9457		1447.8	1321.05	0.13217	0.26689	0.98797
GLYMA01G38590	79.8014	78.4468	0.024699	0.97136	1		103.451	85.7575	0.27061	0.2707	0.83882		150.099	133.619	0.16779	0.47147	1
GLYMA01G38600	0	0	NA	NA	NA		0	0	NA	NA	NA		0.505278	0.50623	-0.0027159	1	1
GLYMA01G38610	6.01805	3.93068	0.61452	0.62744	1		0	0.522958	#NAME?	0.9983	1		1.01056	0.973878	0.053338	1	1
GLYMA01G38630	0	0	NA	NA	NA		0	0	NA	NA	NA		0	0	NA	NA	NA
GLYMA01G38640	573.22	612.778	-0.096275	0.37543	1		635.13	711.588	-0.16399	0.16601	0.69517		657.125	715.646	-0.12308	0.36655	1
GLYMA01G38650	1135.9	1331.87	-0.22961	0.0056304	0.14195		923.76	894.305	0.046752	0.66979	1		712.856	813.776	-0.19102	0.14982	0.82356
GLYMA01G38660	280.731	258.424	0.11945	0.42237	1		615.337	565.047	0.12301	0.309	0.87934		726.663	646.201	0.1693	0.20765	0.92397
GLYMA01G38671	686.956	664.136	0.048739	0.6201	1		649.148	679.954	-0.066889	0.56259	1		665.633	639.663	0.057413	0.69004	1
GLYMA01G38680	216.311	193.53	0.16055	0.39906	1		283.54	220.057	0.36567	0.024336	0.24082		335.5	278.413	0.26908	0.111	0.73269
GLYMA01G38683	0	0	NA	NA	NA		0	0	NA	NA	NA		0	0	NA	NA	NA
GLYMA01G38686	0.979072	1.0012	-0.032249	1	1		1.98971	1.48153	0.42547	1	1		1.02424	1.01246	0.016687	1	1
GLYMA01G38690	906.071	1075.69	-0.24757	0.19765	0.92423		542.246	646.396	-0.25347	0.12788	0.62238		527.374	423.535	0.31635	0.033765	0.3917
GLYMA01G38710	16.1678	21.7114	-0.42533	0.45728	1		13.4216	16.9508	-0.33681	0.61404	1		46.0497	56.8368	-0.30363	0.40754	1
GLYMA01G38720	66.8939	88.0138	-0.39586	0.15707	0.86399		29.8377	61.6163	-1.0462	0.0030357	0.058445		90.6247	135.846	-0.584	0.018935	0.27195
GLYMA01G38730	45.1485	41.5689	0.11918	0.77561	1		23.3761	28.4112	-0.28142	0.56256	1		34.2641	37.1617	-0.11712	0.83391	1
GLYMA01G38740	55.5137	59.3496	-0.096393	0.75051	1		55.2195	51.3318	0.10532	0.78384	1		77.9243	97.3878	-0.32167	0.25509	0.97751
GLYMA01G38750	12411.4	13486.8	-0.11988	0.056303	0.564		6543.39	6478.76	0.01432	0.8572	1		6155.32	5919.18	0.056437	0.57231	1
GLYMA01G38760	20.7532	18.5595	0.16117	0.81001	1		1.98971	10.8064	-2.4412	0.046792	0.36279		3.60536	2.96022	0.28444	0.95681	1
GLYMA01G38770	470.806	407.919	0.20685	0.081264	0.66608		163.627	209.596	-0.3572	0.19764	0.74561		147.231	144.023	0.03178	0.90812	1
GLYMA01G38780	8.64526	11.8291	-0.45236	0.58069	1		27.8779	26.0147	0.099796	0.90333	1		32.2157	41.3659	-0.36068	0.55389	1
GLYMA01G38800	1224.81	1164.37	0.07301	0.39485	1		1057.05	1267.27	-0.26167	0.010126	0.13477		978.216	899.804	0.12054	0.33901	1
GLYMA01G38830	0	0	NA	NA	NA		0.498427	0	Inf	1	1		0	0	NA	NA	NA
GLYMA01G38840	532.154	462.597	0.20209	0.069384	0.62039		615.757	615.505	0.00059267	0.99368	1		561.747	550.993	0.027889	0.85545	1
GLYMA01G38850	0	0	NA	NA	NA		0	0	NA	NA	NA		1.01056	0.467647	1.1117	0.981	1
GLYMA01G38860	121.415	89.7197	0.43646	0.052934	0.54758		90.0434	112.338	-0.31915	0.18088	0.71931		63.3934	79.8626	-0.33319	0.27659	0.99867
GLYMA01G38870	2.97312	0	Inf	0.1605	0.87026		1.49128	2.39644	-0.68434	0.84902	1		5.57174	2.49257	1.1605	0.59091	1
GLYMA01G38880	2.5554	8.76989	-1.779	0.11926	0.7866		171.598	257.489	-0.58548	0.00070883	0.019746		258.272	289.811	-0.16622	0.60212	1
GLYMA01G38890	650.704	631.727	0.042701	0.68026	1		1038.15	986.207	0.074051	0.48192	0.99329		1136.34	1114.89	0.027496	0.80416	1
GLYMA01G38900	13.3024	10.6982	0.31433	0.78202	1		10.9434	14.9463	-0.44973	0.52637	1		17.9584	13.5185	0.40972	0.57048	1
GLYMA01G38905	0	0.482068	#NAME?	1	1		1.49328	0.479288	1.6395	0.7725	1		0	0.973878	#NAME?	0.75111	1
GLYMA01G38910	336.542	355.078	-0.07735	0.55941	1		323.81	358.495	-0.1468	0.29926	0.87079		339.474	336.074	0.01452	0.94664	1
GLYMA01G38920	107.969	121.406	-0.16922	0.44049	1		167.652	165.894	0.015213	0.94252	1		210.693	150.517	0.48521	0.025165	0.32713
GLYMA01G38930	817.882	816.932	0.0016767	0.9957	1		478.569	507.224	-0.083894	0.53165	1		509.893	659.098	-0.3703	0.0078056	0.14549
GLYMA01G38940	1335.45	1441.86	-0.11061	0.1631	0.87572		610.863	561.389	0.12185	0.30606	0.87797		567.525	493.717	0.201	0.19246	0.89994
GLYMA01G38950	87.3598	100.269	-0.19884	0.40289	1		41.2775	42.661	-0.047561	0.94324	1		55.9374	49.7449	0.16926	0.64958	1
GLYMA01G38970	138.598	150.775	-0.12149	0.65158	1		605.304	619.038	-0.032366	0.79954	1		765.967	582.07	0.39609	0.0031545	0.075448
GLYMA01G38980	1817.22	1732.97	0.068489	0.36296	1		1138.08	1392.63	-0.29121	0.010711	0.14049		1743.56	2133.28	-0.29104	0.44595	1
GLYMA01G38990	2.5554	3.46715	-0.4402	0.87987	1		137.308	144.891	-0.077553	0.76962	1		162.799	134.154	0.2792	0.22138	0.93811
GLYMA01G39000	282.46	275.926	0.033767	0.80366	1		500.442	548.618	-0.1326	0.2921	0.86271		946.93	653.003	0.53617	6.7479e-05	0.0034261
GLYMA01G39010	292.193	285.772	0.032057	0.82654	1		444.702	461.51	-0.053523	0.68822	1		451.061	450.692	0.00118	0.99119	1
GLYMA01G39020	523	520.166	0.0078402	0.96185	1		748.618	754.17	-0.010662	0.96422	1		873.362	866.433	0.011491	0.91066	1
GLYMA01G39030	407.567	409.588	-0.0071355	0.95032	1		550.553	561.257	-0.027778	0.84821	1		607.606	676.99	-0.156	0.26918	0.99023
GLYMA01G39040	51.1307	69.7696	-0.44841	0.12863	0.81193		78.0871	212.08	-1.4415	4.48e-05	0.0021908		120.163	171.595	-0.51401	0.023648	0.31638
GLYMA01G39050	275.917	277.78	-0.0097108	0.96315	1		271.568	312.393	-0.20205	0.18239	0.72182		294.243	293.566	0.0033225	0.98276	1
GLYMA01G39060	26.4612	29.5728	-0.16039	0.74431	1		82.565	71.5088	0.20741	0.43435	0.96979		94.8174	89.2448	0.087383	0.75875	1
GLYMA01G39071	0	0	NA	NA	NA		0	0	NA	NA	NA		0.505278	0	Inf	0.99108	1
GLYMA01G39080	0	0	NA	NA	NA		0	0	NA	NA	NA		0	0	NA	NA	NA
GLYMA01G39090	389.81	386.69	0.011593	0.94611	1		350.155	301.064	0.21793	0.14465	0.65733		407.046	324.726	0.32597	0.038896	0.42464
GLYMA01G39100	227.449	241.273	-0.085121	0.69626	1		350.119	347.387	0.0113	0.93629	1		395.11	440.612	-0.15726	0.32587	1
GLYMA01G39110	116.686	110.671	0.076362	0.73717	1		13.4335	18.4324	-0.4564	0.46326	0.98453		101.182	51.1479	0.9842	0.032122	0.38066
GLYMA01G39120	76.936	77.5938	-0.012284	0.96626	1		77.0923	62.7048	0.29801	0.31302	0.88257		142.001	198.685	-0.48458	0.065871	0.57134
GLYMA01G39141	395.949	354.744	0.15854	0.21496	0.9477		525.244	526.739	-0.0041021	0.95224	1		485.065	527.229	-0.12025	0.41126	1
GLYMA01G39160	3.53447	3.43008	0.043252	1	1		0	0	NA	NA	NA		1.55688	2.37682	-0.61037	0.87527	1
GLYMA01G39170	0	0.500602	#NAME?	1	1		0.496428	0	Inf	1	1		0	0	NA	NA	NA
GLYMA01G39180	0	0.500602	#NAME?	1	1		0.496428	0.522958	-0.075111	1	1		0	0	NA	NA	NA
GLYMA01G39190	327.991	346.53	-0.079326	0.55929	1		457.087	464.079	-0.021902	0.85612	1		410.966	411.02	-0.00018693	1	1
GLYMA01G39200	2220.22	2324.2	-0.066029	0.3577	1		650.637	733.289	-0.17253	0.13049	0.62677		577.301	608.211	-0.075248	0.62571	1
GLYMA01G39220	144.042	159.916	-0.15082	0.44987	1		114.418	89.4597	0.35501	0.14875	0.66366		152.817	149.042	0.036087	0.88463	1
GLYMA01G39230	30.198	41.8283	-0.47003	0.23469	0.97117		368.09	269.165	0.45157	0.0026333	0.052727		351.833	611.67	-0.79786	0.11693	0.74795
GLYMA01G39240	7.63028	11.8106	-0.63027	0.43338	1		57.2072	56.3441	0.021931	0.95448	1		97.3849	95.3289	0.030784	0.95394	1
GLYMA01G39250	384.699	376.993	0.029193	0.81934	1		432.762	452.099	-0.063065	0.64839	1		432.557	500.144	-0.20945	0.16122	0.8475
GLYMA01G39260	45.8176	69.1021	-0.59283	0.044842	0.50641		194.994	143.28	0.44459	0.062031	0.42738		179.858	194.621	-0.11381	0.76169	1
GLYMA01G39270	605.592	725.007	-0.25965	0.010523	0.2147		693.903	649.716	0.094923	0.40849	0.95482		807.986	908.29	-0.16882	0.1965	0.90619
GLYMA01G39280	2196.55	2511.33	-0.19321	0.0075853	0.17407		3568.45	3356.95	0.088147	0.3018	0.87315		3675.34	4106.49	-0.16003	0.13468	0.79617
GLYMA01G39290	260.728	255.995	0.026433	0.85898	1		564.133	592.153	-0.069934	0.58336	1		633.718	599.927	0.079053	0.58503	1
GLYMA01G39300	0.489536	0.98267	-1.0053	1	1		1.48928	0	Inf	0.55154	1		3.0864	1.90917	0.69298	0.81948	1
GLYMA01G39306	5.1467	10.8094	-1.0706	0.2136	0.94603		16.4141	13.1165	0.32355	0.62696	1		27.1492	30.5035	-0.16807	0.74482	1
GLYMA01G39313	5.1467	9.7711	-0.92487	0.29977	1		21.8808	20.6989	0.080113	0.90287	1		40.519	32.7985	0.30497	0.47568	1
GLYMA01G39320	228.406	232.058	-0.022889	0.8942	1		208.415	184.37	0.17686	0.32167	0.89027		264.568	411.092	-0.63583	0.00012013	0.0055466
GLYMA01G39330	1549.84	1573.31	-0.021681	0.76989	1		1302.27	1235.81	0.075572	0.45495	0.97971		1517.94	1621.62	-0.09532	0.40011	1
GLYMA01G39340	16.7651	10.7538	0.64062	0.33205	1		4.98027	3.00674	0.72803	0.63937	1		8.19392	6.73998	0.28181	0.84848	1
GLYMA01G39350	1566.12	1578.71	-0.011548	0.88343	1		1314.33	967.344	0.44222	0.00017895	0.0067387		1607.95	1634.27	-0.023429	0.83072	1
GLYMA01G39360	6.12577	17.7066	-1.5313	0.027865	0.38687		0	2.00449	#NAME?	0.33173	0.89904		3.60536	0.973878	1.8883	0.40461	1
GLYMA01G39370	1687.11	1721.43	-0.029059	0.69575	1		1866.36	1968.49	-0.076859	0.40951	0.9554		1948.42	2121.74	-0.12295	0.25794	0.98117
GLYMA01G39380	0.979072	0	Inf	0.6853	1		5.96913	4.00898	0.57428	0.67561	1		17.4942	2.92163	2.582	0.015529	0.23719
GLYMA01G39391	0	0	NA	NA	NA		0	0	NA	NA	NA		0	0	NA	NA	NA
GLYMA01G39401	0	0	NA	NA	NA		0	0	NA	NA	NA		0.505278	0.973878	-0.94666	1	1
GLYMA01G39410	402.169	428.537	-0.091617	0.4454	1		715.361	780.399	-0.12554	0.27413	0.84329		696.932	619.709	0.16943	0.21027	0.92655
GLYMA01G39420	557.186	551.334	0.015235	0.91416	1		612.364	562.214	0.12327	0.31212	0.88137		532.262	676.217	-0.34535	0.025882	0.33342
GLYMA01G39430	2750.96	2567.18	0.099749	0.14999	0.85161		2354.88	2551.74	-0.11583	0.19056	0.73423		1836.13	1440.2	0.3504	0.0021488	0.056847
GLYMA01G39440	4.024	3.94921	0.027066	1	1		4.97827	1.56887	1.6659	0.28054	0.84963		5.13488	3.85693	0.41288	0.83995	1
GLYMA01G39451	94.2851	87.1238	0.11396	0.64192	1		222.83	233.087	-0.064925	0.71201	1		238.101	200.667	0.24678	0.20575	0.92165
GLYMA01G39460	48.3598	55.9751	-0.21098	0.53691	1		356.633	271.65	0.39269	0.0089065	0.12387		575.528	474.851	0.27741	0.1364	0.79986
GLYMA01G39470	27.9298	31.1116	-0.15565	0.77709	1		76.1154	69.3733	0.13381	0.63124	1		83.5781	60.1057	0.47562	0.11779	0.74982
GLYMA01G39480	92.5424	100.288	-0.11596	0.62356	1		208.926	189.381	0.1417	0.42539	0.96646		265.824	244.559	0.12029	0.50272	1
GLYMA01G39490	1535.65	1453.15	0.079672	0.38682	1		834.698	949.378	-0.18573	0.086293	0.51282		751.463	666.219	0.17371	0.19062	0.89747
GLYMA01G39500	1036.47	1161.52	-0.16433	0.052529	0.54569		628.807	642.657	-0.031433	0.81024	1		622.532	643.772	-0.0484	0.74234	1
GLYMA01G39510	419.734	407.437	0.042896	0.73813	1		720.275	655.772	0.13535	0.2407	0.80164		739.227	700.096	0.078465	0.58088	1
GLYMA01G39520	1353.02	1334.37	0.020025	0.81412	1		1175.38	1167.04	0.01027	0.9517	1		1156.09	1002.24	0.20603	0.089347	0.66204
GLYMA01G39530	1470.71	1398.41	0.072726	0.40373	1		249.709	257.097	-0.042066	0.8068	1		228.61	328.24	-0.52186	0.0030164	0.072903
GLYMA01G39540	159.518	155.039	0.041082	0.84156	1		286.034	304.729	-0.091339	0.66157	1		339.256	328.934	0.044574	0.78551	1
GLYMA01G39560	523.917	534.424	-0.028646	0.7978	1		812.853	743.928	0.12783	0.24483	0.80626		942.955	1001.85	-0.087412	0.49162	1
GLYMA01G39570	197.79	123.724	0.67685	0.0002338	0.013318		106.48	82.0532	0.37595	0.12977	0.62505		125.805	110.679	0.1848	0.6666	1
GLYMA01G39580	543.884	527.768	0.043395	0.71329	1		687.471	671.589	0.033721	0.78042	1		749.865	687.485	0.1253	0.3405	1
GLYMA01G39590	14.8069	15.593	-0.074624	0.94377	1		51.232	47.8458	0.098655	0.80847	1		58.4774	80.7547	-0.46567	0.13457	0.79591
GLYMA01G39600	431.042	444.26	-0.043574	0.71172	1		948.54	1003.16	-0.080767	0.44861	0.97463		788.009	620.891	0.34387	0.0087224	0.15719
GLYMA01G39610	291.967	248.467	0.23275	0.11264	0.76755		347.228	296.273	0.22896	0.11757	0.59784		365.789	319.475	0.19531	0.22943	0.94968
GLYMA01G39630	10.2934	9.84523	0.064221	1	1		10.445	10.85	-0.054888	0.99069	1		20.4574	15.8954	0.36402	0.58647	1
GLYMA01G39640	273.195	280.84	-0.039815	0.78969	1		296.451	313.526	-0.080792	0.5879	1		302.479	302.881	-0.0019139	0.99328	1
GLYMA01G39650	639.09	645.911	-0.015317	0.87292	1		397.458	394.884	0.0093731	0.95088	1		382.997	381.846	0.004341	0.99287	1
GLYMA01G39660	207.998	205.693	0.016079	0.9475	1		393.977	391.315	0.0097806	0.93179	1		458.299	434.061	0.078393	0.65959	1
GLYMA01G39690	123.719	116.882	0.082019	0.71362	1		233.791	200.056	0.22481	0.19378	0.73883		235.493	217.107	0.11728	0.55651	1
GLYMA01G39700	14.2456	8.78843	0.69684	0.3423	1		22.3852	18.3887	0.28373	0.63375	1		48.7266	47.9562	0.022995	0.99903	1
GLYMA01G39710	3.64218	1.46474	1.3142	0.56666	1		0.992856	2.00449	-1.0136	0.80072	1		24.6912	11.6094	1.0887	0.14546	0.81872
GLYMA01G39720	920.176	820.437	0.16552	0.076934	0.64821		624.313	782.308	-0.32547	0.050662	0.38057		566.268	546.103	0.052311	0.76483	1
GLYMA01G39740	481.68	493.17	-0.034012	0.80273	1		1342.51	1376.4	-0.035962	0.84187	1		1673.76	1765.6	-0.077071	0.51285	1
GLYMA01G39750	37.936	55.0666	-0.53761	0.11144	0.76416		213.876	192.913	0.14883	0.4952	0.99718		243.331	259.085	-0.090507	0.71138	1
GLYMA01G39760	0	0	NA	NA	NA		0	0	NA	NA	NA		0.505278	0	Inf	0.99108	1
GLYMA01G39770	474.601	455.44	0.059455	0.61472	1		357.687	463.079	-0.37256	0.0060503	0.094557		390.658	374.884	0.059462	0.73788	1
GLYMA01G39780	8.11982	10.8279	-0.41523	0.63777	1		528.689	320.279	0.72309	1.4743e-05	0.00088456		456.113	248.638	0.87534	0.00061674	0.02124
GLYMA01G39790	365.653	362.216	0.013624	0.9256	1		634.191	638.731	-0.01029	0.92342	1		648.889	647.301	0.0035341	0.95522	1
GLYMA01G39800	162.742	151.22	0.10594	0.58028	1		221.885	185.545	0.25804	0.14582	0.65956		225.797	257.494	-0.18951	0.31135	1
GLYMA01G39810	1638.69	1497.98	0.12953	0.30215	1		1204.42	1289.49	-0.098463	0.32683	0.89547		1175.63	1025.47	0.19715	0.19883	0.91029
GLYMA01G39820	0	0.482068	#NAME?	1	1		0	0	NA	NA	NA		0.518961	1.01246	-0.96417	1	1
GLYMA01G39830	440.963	470.402	-0.093236	0.44243	1		765.482	692.94	0.14364	0.21469	0.77166		923.755	991.301	-0.10181	0.41879	1
GLYMA01G39850	47.7398	65.468	-0.4556	0.13379	0.82297		19.9111	24.6205	-0.30629	0.58184	1		26.0839	28.7101	-0.1384	0.81671	1
GLYMA01G39860	1.01498	1.46474	-0.5292	1	1		6.46356	3.96531	0.70489	0.58394	1		40.5738	17.3755	1.2235	0.018715	0.26999
GLYMA01G39870	50.2462	38.7506	0.3748	0.37261	1		47.7431	52.2904	-0.13125	0.70508	1		35.8073	31.7089	0.17537	0.7066	1
GLYMA01G39880	53.7938	72.1243	-0.42305	0.13854	0.8309		77.1043	76.6936	0.0077039	0.99575	1		88.2077	94.6251	-0.10132	0.71488	1
GLYMA01G39890	506.833	497.769	0.026034	0.85077	1		723.698	627.971	0.20469	0.076781	0.48137		545.947	425.922	0.35817	0.016452	0.24683
GLYMA01G39900	8.08391	9.78963	-0.2762	0.79007	1		18.4058	17.0808	0.10779	0.96841	1		37.0505	33.6181	0.14026	0.84059	1
GLYMA01G39910	174.361	157.691	0.14498	0.42643	1		246.19	224.59	0.13247	0.42029	0.96319		225.988	239.535	-0.083989	0.66491	1
GLYMA01G39920	133.928	110.263	0.28051	0.16707	0.88163		136.796	100.225	0.44879	0.042878	0.34421		112.175	106.037	0.081181	0.76458	1
GLYMA01G39935	952.727	1102.26	-0.21033	0.077197	0.64893		1169.43	1175.46	-0.0074188	0.95219	1		1365.19	1274.84	0.09879	0.39029	1
GLYMA01G39950	489.731	481.842	0.02343	0.84785	1		398.435	474.451	-0.25192	0.056463	0.40553		418.38	524.732	-0.32677	0.028273	0.35276
GLYMA01G39960	1899.33	1921.55	-0.016779	0.80727	1		593.412	711.46	-0.26175	0.025931	0.25096		632.666	712.672	-0.17179	0.22681	0.94621
GLYMA01G39970	573.521	583.669	-0.025304	0.81822	1		323.336	332.66	-0.041016	0.83851	1		495.99	359.896	0.46273	0.032011	0.3801
GLYMA01G39981	34.4374	23.102	0.57596	0.17903	0.89787		31.8394	30.634	0.055678	0.92522	1		37.4053	37.9812	-0.022045	0.99661	1
GLYMA01G39990	438.016	367.852	0.25186	0.039784	0.47282		190.047	171.164	0.15098	0.49692	0.99824		168.631	151.414	0.15537	0.46479	1
GLYMA01G40010	219.581	290.815	-0.40535	0.0061439	0.15016		450.667	772.734	-0.77791	1.0751e-08	1.4477e-06		498.545	505.526	-0.020062	0.9843	1
GLYMA01G40030	0	0.482068	#NAME?	1	1		0	0	NA	NA	NA		0	0	NA	NA	NA
GLYMA01G40041	378.443	447.263	-0.24105	0.060724	0.5833		190.518	254.832	-0.41962	0.014759	0.17396		242.39	266.683	-0.1378	0.46048	1
GLYMA01G40050	37.9719	27.4592	0.46764	0.24823	0.98531		23.3741	19.4783	0.26304	0.64226	1		29.1977	25.2051	0.21214	0.70176	1
GLYMA01G40060	74.6188	81.3763	-0.12507	0.63156	1		409.358	439.415	-0.10222	0.43344	0.96971		178.053	248.791	-0.48262	0.1772	0.87599
GLYMA01G40080	254.508	296.136	-0.21855	0.12752	0.81033		288.528	230.518	0.32383	0.04005	0.33111		309.566	377.218	-0.28515	0.077736	0.62243
GLYMA01G40090	0.489536	0.500602	-0.032249	1	1		7.96284	9.06388	-0.18685	0.90463	1		20.4027	18.7352	0.12301	0.8653	1
GLYMA01G40100	73.5679	75.0352	-0.028492	0.93075	1		12.4347	16.6899	-0.4246	0.54697	1		26.6029	26.2175	0.02105	1	1
GLYMA01G40110	730.803	674.742	0.11515	0.24022	0.97565		437.732	550.621	-0.33101	0.0090419	0.12503		349.511	325.087	0.10451	0.52877	1
GLYMA01G40130	348.232	299.492	0.21753	0.10567	0.74839		420.708	443.685	-0.076717	0.7192	1		1706.72	1626.72	0.069261	0.93598	1
GLYMA01G40140	653.192	598.928	0.12512	0.23387	0.97099		333.267	362.202	-0.12012	0.4097	0.95543		403.373	463.348	-0.19998	0.17895	0.87798
GLYMA01G40150	1993.72	1885.19	0.080756	0.28411	1		1295.74	1502.75	-0.21383	0.030412	0.27719		1305.96	1155.48	0.17662	0.13957	0.8053
GLYMA01G40161	158.943	147.122	0.11149	0.61615	1		167.148	153.43	0.12354	0.54067	1		141.741	149.871	-0.080463	0.70942	1
GLYMA01G40170	491.631	478.783	0.038204	0.75684	1		502.42	539.904	-0.10381	0.41517	0.95951		554.345	549.151	0.013581	0.91705	1
GLYMA01G40180	526.319	500.012	0.073975	0.66278	1		385.513	424.95	-0.14051	0.3035	0.87497		461.468	328.008	0.4925	0.0016415	0.045848
GLYMA01G40190	101.52	136.146	-0.42339	0.14327	0.83884		151.23	141.228	0.098716	0.65136	1		156.094	156.259	-0.001523	0.98806	1
[truncated: 53,100 more rows]

## Sheet:   Circadian rhythm-pathway
AT1G09570.1	protein_coding	phytochrome A	Light-labile cytoplasmic red/far-red light photoreceptor involved in the regulation of photomorphogenesis. It exists in two inter-convertible forms: Pr and Pfr (active) and functions as a dimer.The N terminus carries a single tetrapyrrole chromophore, and the C terminus is involved in dimerization. It is the sole photoreceptor mediating the FR high irradiance response (HIR). Major regulator in re…	phytochrome A (PHYA); CONTAINS InterPro DOMAIN/s: Phytochrome, central region (InterPro:IPR013515), Signal transduction histidine kinase, core (InterPro:IPR005467), PAS fold (InterPro:IPR013767), PAS (InterPro:IPR000014), Phytochrome chromophore attachment domain (InterPro:IPR016132), ATPase-like, ATP-binding domain (InterPro:IPR003594), PAS fold-2 (InterPro:IPR013654), Phytochrome A/B/C/D/E (Int…
26335754	Glyma03g38620	Glyma03g38620.1	Glyma03g38620.1	PF01590,PF00512,PF08446,PF00989,PF00360					GO:0008020,GO:0006355,GO:0009584,GO:0018298,GO:0000155,GO:0007165,GO:0016020,GO:0005515	AT1G09570.1		FHY2,FRE1,HY8,PHYA	phytochrome A
26347192	Glyma10g28170	Glyma10g28170.2	Glyma10g28170.2	PF01590,PF00512,PF08446,PF02518,PF00989,PF00360				K12120	GO:0008020,GO:0006355,GO:0009584,GO:0018298,GO:0000155,GO:0007165,GO:0016020,GO:0005515,GO:0005524	AT1G09570.1		FHY2,FRE1,HY8,PHYA	phytochrome A
26327849	Glyma19g41210	Glyma19g41210.1	Glyma19g41210.1	PF08446,PF00360,PF01590,PF00512,PF02518,PF00989	PTHR24423:SF40,PTHR24423				GO:0008020,GO:0006355,GO:0009584,GO:0018298,GO:0000155,GO:0007165,GO:0016020,GO:0005515,GO:0005524	AT1G09570.1		FHY2,FRE1,HY8,PHYA	phytochrome A
26338020	Glyma20g22160	Glyma20g22160.1	Glyma20g22160.1	PF01590,PF00512,PF08446,PF02518,PF00989,PF00360				K12120	GO:0008020,GO:0006355,GO:0009584,GO:0018298,GO:0000155,GO:0007165,GO:0016020,GO:0005515,GO:0005524	AT1G09570.1		FHY2,FRE1,HY8,PHYA	phytochrome A
geneID	C_V0_readcount(C_V0vsWT_V0)	WT_V0_readcount(C_V0vsWT_V0)	log2FoldChange(C_V0vsWT_V0)	pval(C_V0vsWT_V0)			C_V4_readcount(C_V4vsWT_V4)	WT_V4_readcount(C_V4vsWT_V4)	log2FoldChange(C_V4vsWT_V4)	pval(C_V4vsWT_V4)			C_R1_readcount(C_R1vsWT_R1)	WT_R1_readcount(C_R1vsWT_R1)	log2FoldChange(C_R1vsWT_R1)	pval(C_R1vsWT_R1)
GLYMA03G38620	97.2355	101.641	-0.063934	0.77738			52.7413	54.6879	-0.052288	0.91178			69.6483	94.8227	-0.44514	0.11737				GO:0019438//GO:0010468//GO:0034641//GO:0009059//GO:2000112//GO:0023052//GO:2001141//GO:0010467//GO:0009584//GO:0044271//GO:0018298//GO:0032774//GO:0008150//GO:0050794//GO:0034654//GO:0010556//GO:0008152//GO:0009582//GO:0009581//GO:0007165//GO:0009416//GO:0006725//GO:0031323//GO:0060255//GO:0018130//GO:0044267//GO:0044237//GO:0051252//GO:0009628//GO:0050896//GO:0051606//GO:0044249//GO:0043412//GO:…	aromatic compound biosynthetic process//regulation of gene expression//cellular nitrogen compound metabolic process//macromolecule biosynthetic process//regulation of cellular macromolecule biosynthetic process//signaling//regulation of RNA biosynthetic process//gene expression//detection of visible light//cellular nitrogen compound biosynthetic process//protein-chromophore linkage//RNA biosynthe…	GO:0016020//GO:0005575	membrane//cellular_component	GO:0004871//GO:0016772//GO:0004872//GO:0060089//GO:0016775//GO:0016773//GO:0038023//GO:0003824//GO:0004673//GO:0005488//GO:0000155//GO:0003674//GO:0016740//GO:0004672//GO:0016301//GO:0005515	signal transducer activity//transferase activity, transferring phosphorus-containing groups//receptor activity//molecular transducer activity//phosphotransferase activity, nitrogenous group as acceptor//phosphotransferase activity, alcohol group as acceptor//signaling receptor activity//catalytic activity//protein histidine kinase activity//binding//two-component sensor activity//molecular_functi…	--	--	-	Phytochrome, central region|"Signal transduction histidine kinase, subgroup 1, dimerisation/phosphoacceptor domain"|GAF domain|GAF domain-like|PAS domain|PAS fold|PAS fold-2|Phytochrome|Phytochrome chromophore attachment domain
GLYMA10G28170	1323.95	1379.46	-0.059256	0.47116			1218.19	1323.61	-0.11974	0.22425			1243.66	1380.38	-0.15048	0.20922				GO:0009987//GO:0006355//GO:0009314//GO:0050789//GO:0006139//GO:0006464//GO:0044238//GO:0043170//GO:0080090//GO:0009605//GO:0051171//GO:0019222//GO:0034645//GO:0090304//GO:0071704//GO:0009058//GO:0044260//GO:0046483//GO:0019538//GO:0031326//GO:0019219//GO:0007154//GO:0009583//GO:0016070//GO:0009889//GO:0009059//GO:0010468//GO:0034641//GO:0019438//GO:0023052//GO:2000112//GO:0032774//GO:0010467//GO:…	cellular process//regulation of transcription, DNA-dependent//response to radiation//regulation of biological process//nucleobase-containing compound metabolic process//protein modification process//primary metabolic process//macromolecule metabolic process//regulation of primary metabolic process//response to external stimulus//regulation of nitrogen compound metabolic process//regulation of met…	GO:0005575//GO:0016020	cellular_component//membrane	GO:0032553//GO:0001883//GO:0032555//GO:0003824//GO:0005488//GO:0000155//GO:0004673//GO:0043167//GO:0030554//GO:0004672//GO:0032549//GO:0016740//GO:0003674//GO:0016301//GO:0016879//GO:0005515//GO:0005524//GO:0035639//GO:0004871//GO:0032550//GO:0097159//GO:0004872//GO:0016772//GO:0032559//GO:0001882//GO:0060089//GO:0043168//GO:0000166//GO:0016775//GO:0017076//GO:0038023//GO:0016874//GO:0016773	ribonucleotide binding//purine nucleoside binding//purine ribonucleotide binding//catalytic activity//binding//two-component sensor activity//protein histidine kinase activity//ion binding//adenyl nucleotide binding//protein kinase activity//ribonucleoside binding//transferase activity//molecular_function//kinase activity//ligase activity, forming carbon-nitrogen bonds//protein binding//ATP bindi…	--	--	-	Histidine kinase-like ATPase, ATP-binding domain|"Phytochrome, central region"|"Signal transduction histidine kinase, core"|"Signal transduction histidine kinase, subgroup 1, dimerisation/phosphoacceptor domain"|GAF domain|GAF domain-like|PAC motif|PAS domain|PAS fold|PAS fold-2|Phytochrome|Phytochrome A/B/C/D/E|Phytochrome chromophore attachment domain|Phytochrome chromophore binding site
GLYMA19G41210	203.961	201.781	0.015505	0.93351			34.8199	24.5769	0.50261	0.25042			113.718	107.29	0.083942	0.78277				GO:0051171//GO:0019222//GO:0034645//GO:0031326//GO:0019219//GO:0007154//GO:0009889//GO:0009583//GO:0016070//GO:0009058//GO:0090304//GO:0071704//GO:0019538//GO:0046483//GO:0044260//GO:0050789//GO:0006139//GO:0006464//GO:0009314//GO:0044238//GO:0006355//GO:0009987//GO:0080090//GO:0043170//GO:0009605//GO:0044237//GO:0044267//GO:0009628//GO:0051252//GO:0050896//GO:0051606//GO:0060255//GO:0018130//GO:…	regulation of nitrogen compound metabolic process//regulation of metabolic process//cellular macromolecule biosynthetic process//regulation of cellular biosynthetic process//regulation of nucleobase-containing compound metabolic process//cell communication//regulation of biosynthetic process//detection of light stimulus//RNA metabolic process//biosynthetic process//nucleic acid metabolic process/…	GO:0044423//GO:0005575//GO:0016020//GO:0019015//GO:0019012	virion part//cellular_component//membrane//viral genome//virion	GO:0032549//GO:0016740//GO:0004672//GO:0003674//GO:0005515//GO:0016301//GO:0032553//GO:0003824//GO:0001883//GO:0032555//GO:0043167//GO:0030554//GO:0004673//GO:0005488//GO:0000155//GO:0043168//GO:0016775//GO:0000166//GO:0060089//GO:0017076//GO:0038023//GO:0016773//GO:0032550//GO:0004871//GO:0035639//GO:0097159//GO:0005524//GO:0032559//GO:0001882//GO:0004872//GO:0016772	ribonucleoside binding//transferase activity//protein kinase activity//molecular_function//protein binding//kinase activity//ribonucleotide binding//catalytic activity//purine nucleoside binding//purine ribonucleotide binding//ion binding//adenyl nucleotide binding//protein histidine kinase activity//binding//two-component sensor activity//anion binding//phosphotransferase activity, nitrogenous g…	--	--	-	Histidine kinase-like ATPase, ATP-binding domain|"Phytochrome, central region"|"Signal transduction histidine kinase, core"|"Signal transduction histidine kinase, subgroup 1, dimerisation/phosphoacceptor domain"|GAF domain|GAF domain-like|PAS domain|PAS fold|PAS fold-2|Phytochrome|Phytochrome A/B/C/D/E|Phytochrome chromophore attachment domain
GLYMA20G22160	1856.14	1920.32	-0.049044	0.51343			1270.48	1316.03	-0.050816	0.60317			1255.49	1316.62	-0.068599	0.56435				GO:0032774//GO:0009584//GO:0044271//GO:0018298//GO:0010467//GO:2001141//GO:0007165//GO:0009582//GO:0009581//GO:0010556//GO:0008152//GO:0034654//GO:0050794//GO:0008150//GO:0009059//GO:0034641//GO:0010468//GO:0019438//GO:0023052//GO:2000112//GO:0044249//GO:0043412//GO:0006807//GO:0051716//GO:0006351//GO:0065007//GO:0031323//GO:0006725//GO:0009416//GO:0051606//GO:0050896//GO:0051252//GO:0009628//GO:…	RNA biosynthetic process//detection of visible light//cellular nitrogen compound biosynthetic process//protein-chromophore linkage//gene expression//regulation of RNA biosynthetic process//signal transduction//detection of abiotic stimulus//detection of external stimulus//regulation of macromolecule biosynthetic process//metabolic process//nucleobase-containing compound biosynthetic process//regu…	GO:0016020//GO:0005575	membrane//cellular_component	GO:0004872//GO:0016772//GO:0032559//GO:0001882//GO:0005524//GO:0035639//GO:0004871//GO:0032550//GO:0097159//GO:0038023//GO:0017076//GO:0016773//GO:0060089//GO:0043168//GO:0000166//GO:0016775//GO:0000155//GO:0005488//GO:0004673//GO:0043167//GO:0030554//GO:0032553//GO:0032555//GO:0001883//GO:0003824//GO:0016301//GO:0005515//GO:0004672//GO:0016740//GO:0032549//GO:0003674	receptor activity//transferase activity, transferring phosphorus-containing groups//adenyl ribonucleotide binding//nucleoside binding//ATP binding//purine ribonucleoside triphosphate binding//signal transducer activity//purine ribonucleoside binding//organic cyclic compound binding//signaling receptor activity//purine nucleotide binding//phosphotransferase activity, alcohol group as acceptor//mol…	--	--	-	Histidine kinase-like ATPase, ATP-binding domain|"PAS-associated, C-terminal"|"Phytochrome, central region"|"Signal transduction histidine kinase, core"|"Signal transduction histidine kinase, subgroup 1, dimerisation/phosphoacceptor domain"|GAF domain|GAF domain-like|PAC motif|PAS domain|PAS fold|PAS fold-2|Phytochrome|Phytochrome A/B/C/D/E|Phytochrome chromophore attachment domain|Phytochrome ch…
AT2G18790.1	protein_coding	phytochrome B	Red/far-red photoreceptor involved in the regulation of de-etiolation. Exists in two inter-convertible forms: Pr and Pfr (active). Involved in the light-promotion of seed germination and in the shade avoidance response.	phytochrome B (PHYB); CONTAINS InterPro DOMAIN/s: Phytochrome, central region (InterPro:IPR013515), Signal transduction histidine kinase, core (InterPro:IPR005467), PAS fold (InterPro:IPR013767), PAS (InterPro:IPR000014), Phytochrome chromophore attachment domain (InterPro:IPR016132), ATPase-like, ATP-binding domain (InterPro:IPR003594), PAS fold-2 (InterPro:IPR013654), Phytochrome A/B/C/D/E (Int…
26349283	Glyma07g11790	Glyma07g11790.1	Glyma07g11790.1	PF08446					GO:0008020,GO:0006355,GO:0009584,GO:0018298	AT2G18790.1		HY3,OOP1,PHYB	phytochrome B
26341693	Glyma09g03990	Glyma09g03990.1	Glyma09g03990.1	PF02518,PF01590,PF00512,PF08446,PF00989,PF00360	PTHR24423			K12121	GO:0008020,GO:0006355,GO:0009584,GO:0018298,GO:0000155,GO:0007165,GO:0016020,GO:0005515,GO:0005524	AT2G18790.1		HY3,OOP1,PHYB	phytochrome B
26331819	Glyma15g14980	Glyma15g14980.1	Glyma15g14980.1	PF01590,PF00989,PF00360,PF00512,PF08446,PF02518	PTHR24423			K12121	GO:0008020,GO:0006355,GO:0009584,GO:0018298,GO:0000155,GO:0007165,GO:0016020,GO:0005515,GO:0005524	AT2G18790.1		HY3,OOP1,PHYB	phytochrome B
GLYMA07G11790	405.632	439.94	-0.11713	0.32854			694.357	718.614	-0.049539	0.76644			891.266	1143.26	-0.35923	0.060042				GO:0043170//GO:0080090//GO:0009987//GO:0006355//GO:0044238//GO:0006139//GO:0050789//GO:0044260//GO:0046483//GO:0090304//GO:0071704//GO:0009058//GO:0016070//GO:0009889//GO:0031326//GO:0019219//GO:0019222//GO:0034645//GO:0051171//GO:0010467//GO:0044271//GO:2001141//GO:0032774//GO:0034654//GO:0010556//GO:0008152//GO:0008150//GO:0050794//GO:0019438//GO:0009059//GO:0010468//GO:0034641//GO:2000112//GO:…	macromolecule metabolic process//regulation of primary metabolic process//cellular process//regulation of transcription, DNA-dependent//primary metabolic process//nucleobase-containing compound metabolic process//regulation of biological process//cellular macromolecule metabolic process//heterocycle metabolic process//nucleic acid metabolic process//organic substance metabolic process//biosynthet…	--	--	--	--	--	--	-	PAS domain|PAS fold-2
GLYMA09G03990	1100.49	1135.19	-0.044782	0.65037			2403.2	2367.08	0.021843	0.79572			2479.36	2425.14	0.031902	0.8222				GO:0034641//GO:0010468//GO:0009059//GO:0019438//GO:0023052//GO:2000112//GO:0032774//GO:2001141//GO:0044271//GO:0018298//GO:0009584//GO:0010467//GO:0007165//GO:0009581//GO:0009582//GO:0050794//GO:0008150//GO:0008152//GO:0010556//GO:0034654//GO:0031323//GO:0006725//GO:0009416//GO:0051252//GO:0009628//GO:0044237//GO:0044267//GO:0051606//GO:0050896//GO:0018130//GO:0060255//GO:0044249//GO:0043412//GO:…	cellular nitrogen compound metabolic process//regulation of gene expression//macromolecule biosynthetic process//aromatic compound biosynthetic process//signaling//regulation of cellular macromolecule biosynthetic process//RNA biosynthetic process//regulation of RNA biosynthetic process//cellular nitrogen compound biosynthetic process//protein-chromophore linkage//detection of visible light//gene…	GO:0016020//GO:0005575	membrane//cellular_component	GO:0005524//GO:0032550//GO:0035639//GO:0004871//GO:0097159//GO:0004872//GO:0016772//GO:0032559//GO:0001882//GO:0060089//GO:0043168//GO:0016775//GO:0000166//GO:0038023//GO:0017076//GO:0016773//GO:0032553//GO:0003824//GO:0032555//GO:0001883//GO:0004673//GO:0000155//GO:0005488//GO:0043167//GO:0030554//GO:0032549//GO:0016740//GO:0004672//GO:0003674//GO:0016301//GO:0005515	ATP binding//purine ribonucleoside binding//purine ribonucleoside triphosphate binding//signal transducer activity//organic cyclic compound binding//receptor activity//transferase activity, transferring phosphorus-containing groups//adenyl ribonucleotide binding//nucleoside binding//molecular transducer activity//anion binding//phosphotransferase activity, nitrogenous group as acceptor//nucleotid…	--	--	-	Histidine kinase-like ATPase, ATP-binding domain|"Phytochrome, central region"|"Signal transduction histidine kinase, core"|"Signal transduction histidine kinase, subgroup 1, dimerisation/phosphoacceptor domain"|GAF domain|GAF domain-like|PAS domain|PAS fold|PAS fold-2|Phytochrome|Phytochrome A/B/C/D/E|Phytochrome chromophore attachment domain|Phytochrome chromophore binding site
GLYMA15G14980	919.562	942.529	-0.03559	0.72535			1563.75	1653.17	-0.080222	0.43444			1577.75	1641.41	-0.057069	0.63481				GO:0007165//GO:0009582//GO:0009581//GO:0010556//GO:0008152//GO:0034654//GO:0050794//GO:0008150//GO:0032774//GO:0009584//GO:0044271//GO:0018298//GO:0010467//GO:2001141//GO:0023052//GO:2000112//GO:0009059//GO:0034641//GO:0010468//GO:0019438//GO:0006807//GO:0051716//GO:0006351//GO:0065007//GO:0043412//GO:0044249//GO:0051606//GO:0050896//GO:0051252//GO:0009628//GO:0044267//GO:0044237//GO:0018130//GO:…	signal transduction//detection of abiotic stimulus//detection of external stimulus//regulation of macromolecule biosynthetic process//metabolic process//nucleobase-containing compound biosynthetic process//regulation of cellular process//biological_process//RNA biosynthetic process//detection of visible light//cellular nitrogen compound biosynthetic process//protein-chromophore linkage//gene expr…	GO:0016020//GO:0005575	membrane//cellular_component	GO:0032559//GO:0001882//GO:0004872//GO:0016772//GO:0035639//GO:0004871//GO:0032550//GO:0097159//GO:0005524//GO:0038023//GO:0017076//GO:0016773//GO:0043168//GO:0000166//GO:0016775//GO:0060089//GO:0043167//GO:0030554//GO:0000155//GO:0005488//GO:0004673//GO:0032553//GO:0032555//GO:0001883//GO:0003824//GO:0005515//GO:0016301//GO:0004672//GO:0016740//GO:0032549//GO:0003674	adenyl ribonucleotide binding//nucleoside binding//receptor activity//transferase activity, transferring phosphorus-containing groups//purine ribonucleoside triphosphate binding//signal transducer activity//purine ribonucleoside binding//organic cyclic compound binding//ATP binding//signaling receptor activity//purine nucleotide binding//phosphotransferase activity, alcohol group as acceptor//ani…	--	--	-	Histidine kinase-like ATPase, ATP-binding domain|"Phytochrome, central region"|"Signal transduction histidine kinase, core"|"Signal transduction histidine kinase, subgroup 1, dimerisation/phosphoacceptor domain"|GAF domain|GAF domain-like|PAS domain|PAS fold|PAS fold-2|Phytochrome|Phytochrome A/B/C/D/E|Phytochrome chromophore attachment domain|Phytochrome chromophore binding site
AT4G18130.1	protein_coding	phytochrome E	member of Histidine Kinase	phytochrome E (PHYE); FUNCTIONS IN: protein histidine kinase activity, G-protein coupled photoreceptor activity, signal transducer activity; INVOLVED IN: in 8 processes; LOCATED IN: membrane; EXPRESSED IN: 22 plant structures; EXPRESSED DURING: 13 growth stages; CONTAINS InterPro DOMAIN/s: Phytochrome, central region (InterPro:IPR013515), Signal transduction histidine kinase, core (InterPro:IPR00…
26341891	Glyma09g11600	Glyma09g11600.1	Glyma09g11600.1	PF00512,PF08446,PF00989,PF00360,PF01590,PF02518	PTHR24423			K12123	GO:0008020,GO:0006355,GO:0009584,GO:0018298,GO:0000155,GO:0007165,GO:0016020,GO:0005515,GO:0005524	AT4G18130.1		PHYE	phytochrome E
26332443	Glyma15g23400	Glyma15g23400.2	Glyma15g23400.2	PF01590,PF00360,PF00512,PF02518,PF00989	PTHR24423				GO:0008020,GO:0006355,GO:0009584,GO:0018298,GO:0000155,GO:0007165,GO:0016020,GO:0005515,GO:0005524	AT4G18130.1		PHYE	phytochrome E
GLYMA09G11600	225.015	218.764	0.040642	0.8192			353.158	368.997	-0.063296	0.64107			377.112	359.588	0.068648	0.65516				GO:0031326//GO:0019219//GO:0007154//GO:0009583//GO:0016070//GO:0009889//GO:0090304//GO:0071704//GO:0009058//GO:0044260//GO:0046483//GO:0019538//GO:0051171//GO:0019222//GO:0034645//GO:0043170//GO:0080090//GO:0009605//GO:0009314//GO:0006139//GO:0050789//GO:0006464//GO:0044238//GO:0009987//GO:0006355//GO:0006807//GO:0051716//GO:0006351//GO:0065007//GO:0043412//GO:0044249//GO:0050896//GO:0051606//GO:…	regulation of cellular biosynthetic process//regulation of nucleobase-containing compound metabolic process//cell communication//detection of light stimulus//RNA metabolic process//regulation of biosynthetic process//nucleic acid metabolic process//organic substance metabolic process//biosynthetic process//cellular macromolecule metabolic process//heterocycle metabolic process//protein metabolic …	GO:0031967//GO:0005575//GO:0043231//GO:0044464//GO:0044429//GO:0043227//GO:0044444//GO:0044424//GO:0044446//GO:0031975//GO:0043229//GO:0043226//GO:0005739//GO:0005737//GO:0005623//GO:0005622//GO:0005740//GO:0044422//GO:0016020	organelle envelope//cellular_component//intracellular membrane-bounded organelle//cell part//mitochondrial part//membrane-bounded organelle//cytoplasmic part//intracellular part//intracellular organelle part//envelope//intracellular organelle//organelle//mitochondrion//cytoplasm//cell//intracellular//mitochondrial envelope//organelle part//membrane	GO:0005515//GO:0016301//GO:0004672//GO:0016740//GO:0032549//GO:0016675//GO:0015078//GO:0004129//GO:0003674//GO:0015002//GO:0043167//GO:0030554//GO:0005488//GO:0000155//GO:0004673//GO:0016491//GO:0032553//GO:0001883//GO:0032555//GO:0003824//GO:0015075//GO:0022890//GO:0015077//GO:0017076//GO:0038023//GO:0016773//GO:0043168//GO:0005215//GO:0000166//GO:0016775//GO:0060089//GO:0016676//GO:0022892//GO:…	protein binding//kinase activity//protein kinase activity//transferase activity//ribonucleoside binding//oxidoreductase activity, acting on a heme group of donors//hydrogen ion transmembrane transporter activity//cytochrome-c oxidase activity//molecular_function//heme-copper terminal oxidase activity//ion binding//adenyl nucleotide binding//binding//two-component sensor activity//protein histidin…	--	--	-	Histidine kinase-like ATPase, ATP-binding domain|"Phytochrome, central region"|"Signal transduction histidine kinase, core"|"Signal transduction histidine kinase, subgroup 1, dimerisation/phosphoacceptor domain"|GAF domain|GAF domain-like|PAS domain|PAS fold|PAS fold-2|Phytochrome|Phytochrome A/B/C/D/E|Phytochrome chromophore attachment domain
GLYMA15G23400	41.5063	44.2201	-0.091372	0.83019			40.2946	36.7337	0.13348	0.77772			60.5122	77.245	-0.35221	0.27278				GO:0009314//GO:0006139//GO:0050789//GO:0006464//GO:0044238//GO:0009987//GO:0006355//GO:0043170//GO:0080090//GO:0009605//GO:0051171//GO:0019222//GO:0034645//GO:0031326//GO:0019219//GO:0007154//GO:0009583//GO:0016070//GO:0009889//GO:0090304//GO:0071704//GO:0009058//GO:0044260//GO:0046483//GO:0019538//GO:0023052//GO:2000112//GO:0009059//GO:0010468//GO:0034641//GO:0019438//GO:0009582//GO:0009581//GO:…	response to radiation//nucleobase-containing compound metabolic process//regulation of biological process//protein modification process//primary metabolic process//cellular process//regulation of transcription, DNA-dependent//macromolecule metabolic process//regulation of primary metabolic process//response to external stimulus//regulation of nitrogen compound metabolic process//regulation of met…	GO:0005575//GO:0016020	cellular_component//membrane	GO:0032553//GO:0001883//GO:0032555//GO:0008270//GO:0043169//GO:0003824//GO:0043167//GO:0030554//GO:0005488//GO:0000155//GO:0004673//GO:0004672//GO:0016740//GO:0032549//GO:0003674//GO:0005515//GO:0016301//GO:0004871//GO:0035639//GO:0032550//GO:0097159//GO:0005524//GO:0032559//GO:0001882//GO:0004872//GO:0046872//GO:0016772//GO:0043168//GO:0000166//GO:0016775//GO:0060089//GO:0046914//GO:0017076//GO:…	ribonucleotide binding//purine nucleoside binding//purine ribonucleotide binding//zinc ion binding//cation binding//catalytic activity//ion binding//adenyl nucleotide binding//binding//two-component sensor activity//protein histidine kinase activity//protein kinase activity//transferase activity//ribonucleoside binding//molecular_function//protein binding//kinase activity//signal transducer activ…	--	--	-	Histidine kinase-like ATPase, ATP-binding domain|"Phytochrome, central region"|"Signal transduction histidine kinase, core"|"Signal transduction histidine kinase, subgroup 1, dimerisation/phosphoacceptor domain"|GAF domain|GAF domain-like|PAS domain|PAS fold|Phytochrome|Phytochrome chromophore attachment domain
AT1G04400.1	protein_coding	cryptochrome 2	Blue light receptor mediating blue-light regulated cotyledon expansion and flowering time. Positive regulator of the flowering-time gene CONSTANS. This gene possesses a light-induced CNT2 N-terminal homodimerisation domain.Involved in blue-light induced stomatal opening. Involved in triggering chromatin decondensation. An 80-residue motif (NC80) is sufficient to confer CRY2's physiological functi…	cryptochrome 2 (CRY2); FUNCTIONS IN: protein homodimerization activity, blue light photoreceptor activity; INVOLVED IN: in 9 processes; LOCATED IN: nucleus, vacuole; EXPRESSED IN: 24 plant structures; EXPRESSED DURING: 13 growth stages; CONTAINS InterPro DOMAIN/s: Rossmann-like alpha/beta/alpha sandwich fold (InterPro:IPR014729), Cryptochrome/DNA photolyase, class 1 conserved site, C-terminal (In…
26291403	Glyma02g00830	Glyma02g00830.1	Glyma02g00830.1	PF03441,PF00875	PTHR11455	KOG0133			GO:0003913,GO:0006281	AT1G04400.1		AT-PHH1,ATCRY2,CRY2,FHA,PHH1	cryptochrome 2
26346144	Glyma10g32390	Glyma10g32390.3	Glyma10g32390.3	PF03441,PF00875	PTHR11455	KOG0133			GO:0003913,GO:0006281	AT1G04400.1		AT-PHH1,ATCRY2,CRY2,FHA,PHH1	cryptochrome 2
26331359	Glyma15g35371	Glyma15g35371.1	Glyma15g35371.1	PF03441	PTHR11455				GO:0003913,GO:0006281	AT1G04400.1		AT-PHH1,ATCRY2,CRY2,FHA,PHH1	cryptochrome 2
26356333	Glyma18g07820	Glyma18g07820.1	Glyma18g07820.1	PF03441					GO:0003913,GO:0006281	AT1G04400.1		AT-PHH1,ATCRY2,CRY2,FHA,PHH1	cryptochrome 2
26337066	Glyma20g35220	Glyma20g35220.1	Glyma20g35220.1	PF00875,PF03441	PTHR11455	KOG0133		K12119	GO:0003913,GO:0006281	AT1G04400.1		AT-PHH1,ATCRY2,CRY2,FHA,PHH1	cryptochrome 2
GLYMA02G00830	511.284	514.641	-0.009442	0.93309			555.642	526.263	0.07837	0.5396	1	FALSE	480.217	480.671	-0.0013642	1				GO:0006259//GO:0046483//GO:0044260//GO:0090304//GO:0071704//GO:0033554//GO:0009987//GO:0044238//GO:0006139//GO:0043170//GO:0006725//GO:0006281//GO:0044237//GO:0050896//GO:0051716//GO:0006807//GO:0034641//GO:0006950//GO:0006974//GO:0008150//GO:0008152	DNA metabolic process//heterocycle metabolic process//cellular macromolecule metabolic process//nucleic acid metabolic process//organic substance metabolic process//cellular response to stress//cellular process//primary metabolic process//nucleobase-containing compound metabolic process//macromolecule metabolic process//cellular aromatic compound metabolic process//DNA repair//cellular metabolic …	--	--	GO:0003674//GO:0005515//GO:0043130//GO:0016829//GO:0032182//GO:0003824//GO:0003913//GO:0005488//GO:0016830	molecular_function//protein binding//ubiquitin binding//lyase activity//small conjugating protein binding//catalytic activity//DNA photolyase activity//binding//carbon-carbon lyase activity	--	--	-	Cryptochrome, plant|"Cryptochrome/DNA photolyase, class 1 conserved site, C-terminal"|"Cryptochrome/DNA photolyase, class 1"|"DNA photolyase, FAD-binding/Cryptochrome, C-terminal"|"DNA photolyase, N-terminal"|Rossmann-like alpha/beta/alpha sandwich fold
GLYMA10G32390	2342.05	2973.86	-0.34456	9.3499e-07			3008.23	3780.47	-0.32965	0.00018348			3584.9	4280.32	-0.25579	0.13541				GO:0008152//GO:0008150//GO:0006974//GO:0006950//GO:0034641//GO:0006807//GO:0051716//GO:0050896//GO:0044237//GO:0006281//GO:0006725//GO:0043170//GO:0006139//GO:0044238//GO:0009987//GO:0033554//GO:0090304//GO:0071704//GO:0044260//GO:0046483//GO:0006259	metabolic process//biological_process//response to DNA damage stimulus//response to stress//cellular nitrogen compound metabolic process//nitrogen compound metabolic process//cellular response to stimulus//response to stimulus//cellular metabolic process//DNA repair//cellular aromatic compound metabolic process//macromolecule metabolic process//nucleobase-containing compound metabolic process//pr…	--	--	GO:0016830//GO:0003913//GO:0003824//GO:0016829//GO:0003674	carbon-carbon lyase activity//DNA photolyase activity//catalytic activity//lyase activity//molecular_function	GmCRY2a1, GmCRY2a2; cryptochrome 2; K12119 cryptochrome 2	http://www.genome.jp/dbget-bin/www_bget?gmx:100233234	-	Cryptochrome, plant|"Cryptochrome/DNA photolyase, class 1 conserved site, C-terminal"|"Cryptochrome/DNA photolyase, class 1"|"DNA photolyase, FAD-binding/Cryptochrome, C-terminal"|"DNA photolyase, N-terminal"|Rossmann-like alpha/beta/alpha sandwich fold
GLYMA15G35371	3.00903	2.96654	0.020514	1			2.48814	2.9194	-0.2306	0.99522			3.56431	1.90917	0.90068	0.69125				GO:0006974//GO:0010467//GO:0006396//GO:0008150//GO:0008152//GO:0034641//GO:0006950//GO:0051716//GO:0006807//GO:0006725//GO:0006281//GO:0044237//GO:0050896//GO:0043170//GO:0009987//GO:0044238//GO:0006139//GO:0046483//GO:0044260//GO:0090304//GO:0071704//GO:0016070//GO:0033554//GO:0006259	response to DNA damage stimulus//gene expression//RNA processing//biological_process//metabolic process//cellular nitrogen compound metabolic process//response to stress//cellular response to stimulus//nitrogen compound metabolic process//cellular aromatic compound metabolic process//DNA repair//cellular metabolic process//response to stimulus//macromolecule metabolic process//cellular process//p…	--	--	GO:0004518//GO:0016830//GO:0016788//GO:0004521//GO:0004519//GO:0016787//GO:0004540//GO:0003913//GO:0004526//GO:0004549//GO:0016893//GO:0016829//GO:0003824//GO:0016891//GO:0003674	nuclease activity//carbon-carbon lyase activity//hydrolase activity, acting on ester bonds//endoribonuclease activity//endonuclease activity//hydrolase activity//ribonuclease activity//DNA photolyase activity//ribonuclease P activity//tRNA-specific ribonuclease activity//endonuclease activity, active with either ribo- or deoxyribonucleic acids and producing 5'-phosphomonoesters//lyase activity//c…	--	--	-	DNA photolyase, FAD-binding/Cryptochrome, C-terminal
GLYMA18G07820	0	0.500602	#NAME?	1			0	1.91715	#NAME?	0.47896			2.55376	0	Inf	0.25204				GO:0009987//GO:0006139//GO:0044238//GO:0043170//GO:0006259//GO:0071704//GO:0090304//GO:0044260//GO:0046483//GO:0033554//GO:0034641//GO:0006950//GO:0006974//GO:0008152//GO:0008150//GO:0006725//GO:0050896//GO:0044237//GO:0006281//GO:0006807//GO:0051716	cellular process//nucleobase-containing compound metabolic process//primary metabolic process//macromolecule metabolic process//DNA metabolic process//organic substance metabolic process//nucleic acid metabolic process//cellular macromolecule metabolic process//heterocycle metabolic process//cellular response to stress//cellular nitrogen compound metabolic process//response to stress//response to…	--	--	GO:0003824//GO:0016829//GO:0003913//GO:0003674//GO:0016830	catalytic activity//lyase activity//DNA photolyase activity//molecular_function//carbon-carbon lyase activity	--	--	-	DNA photolyase, FAD-binding/Cryptochrome, C-terminal
GLYMA20G35220	1895.89	2029.62	-0.098333	0.18187			1619.56	2002.79	-0.30641	0.001194			2200.13	2258.58	-0.037824	0.79888				GO:0006139//GO:0044238//GO:0009987//GO:0043170//GO:0006259//GO:0033554//GO:0090304//GO:0071704//GO:0044260//GO:0046483//GO:0006950//GO:0034641//GO:0008152//GO:0008150//GO:0006974//GO:0050896//GO:0044237//GO:0006281//GO:0006725//GO:0006807//GO:0051716	nucleobase-containing compound metabolic process//primary metabolic process//cellular process//macromolecule metabolic process//DNA metabolic process//cellular response to stress//nucleic acid metabolic process//organic substance metabolic process//cellular macromolecule metabolic process//heterocycle metabolic process//response to stress//cellular nitrogen compound metabolic process//metabolic p…	--	--	GO:0003824//GO:0016829//GO:0003913//GO:0003674//GO:0016830	catalytic activity//lyase activity//DNA photolyase activity//molecular_function//carbon-carbon lyase activity	GmCRY2c; cryptochrome-2-like; K12119 cryptochrome 2	http://www.genome.jp/dbget-bin/www_bget?gmx:100808627	-	Cryptochrome, plant|"Cryptochrome/DNA photolyase, class 1 conserved site, C-terminal"|"Cryptochrome/DNA photolyase, class 1"|"DNA photolyase, FAD-binding/Cryptochrome, C-terminal"|"DNA photolyase, N-terminal"|Rossmann-like alpha/beta/alpha sandwich fold
AT1G09530.1	protein_coding	phytochrome interacting factor 3	Transcription factor interacting with photoreceptors phyA and phyB. Forms a ternary complex in vitro with G-box element of the promoters of LHY, CCA1. Acts as a negative regulator of phyB signalling. It degrades rapidly after irradiation of dark grown seedlings in a process controlled by phytochromes. Does not play a significant role in controlling light input and function of the circadian clockw…	phytochrome interacting factor 3 (PIF3); CONTAINS InterPro DOMAIN/s: Helix-loop-helix DNA-binding domain (InterPro:IPR001092), Helix-loop-helix DNA-binding (InterPro:IPR011598); BEST Arabidopsis thaliana protein match is: phytochrome interacting factor 3-like 1 (TAIR:AT2G46970.1); Has 4326 Blast hits to 4310 proteins in 315 species: Archae - 0; Bacteria - 2; Metazoa - 732; Fungi - 183; Plants - 3…
26291060	Glyma02g00981	Glyma02g00981.1	Glyma02g00981.1		PTHR12565:SF7,PTHR12565					AT1G09530.1		PAP3,PIF3,POC1	phytochrome interacting factor 3
26334166	Glyma03g38391	Glyma03g38391.1	Glyma03g38391.1	PF00010	PTHR12565:SF7,PTHR12565	KOG4304			GO:0030528,GO:0006355	AT1G09530.1		PAP3,PIF3,POC1	phytochrome interacting factor 3
26343783	Glyma10g28290	Glyma10g28290.1	Glyma10g28290.1	PF00010	PTHR12565:SF7,PTHR12565				GO:0030528,GO:0006355	AT1G09530.1		PAP3,PIF3,POC1	phytochrome interacting factor 3
26313763	Glyma17g30406	Glyma17g30406.1	Glyma17g30406.1							AT1G09530.1		PAP3,PIF3,POC1	phytochrome interacting factor 3
26328710	Glyma19g41261	Glyma19g41261.1	Glyma19g41261.1	PF00010	PTHR10014,PTHR10014:SF30				GO:0030528,GO:0006355	AT1G09530.1		PAP3,PIF3,POC1	phytochrome interacting factor 3
26339067	Glyma20g22291	Glyma20g22291.1	Glyma20g22291.1	PF00010	PTHR12565	KOG4304		K12126	GO:0030528,GO:0006355	AT1G09530.1		PAP3,PIF3,POC1	phytochrome interacting factor 3
GLYMA02G00981	7.63028	7.37929	0.048254	1			4.98227	1.48153	1.7497	0.47391			8.19392	12.2313	-0.57796	0.51986				--	--	--	--	GO:0005515//GO:0003674//GO:0005488//GO:0046983	protein binding//molecular_function//binding//protein dimerization activity	--	--	-	Myc-type, basic helix-loop-helix (bHLH) domain
GLYMA03G38391	45.3867	37.3229	0.28221	0.42679			231.319	168.246	0.45931	0.0096343			222.027	181.137	0.29366	0.12771				--	--	--	--	GO:0003674//GO:0005515//GO:0005488//GO:0046983	molecular_function//protein binding//binding//protein dimerization activity	--	--	-	Myc-type, basic helix-loop-helix (bHLH) domain
GLYMA10G28290	476.227	633.396	-0.41146	0.00014146			413.295	292.701	0.49775	0.0030285			360.983	498.462	-0.46555	0.0024549				--	--	--	--	GO:0046983//GO:0005488//GO:0005515//GO:0003674	protein dimerization activity//binding//protein binding//molecular_function	transcription factor PIF3-like; K12126 phytochrome-interacting factor 3	http://www.genome.jp/dbget-bin/www_bget?gmx:100820151	-	Myc-type, basic helix-loop-helix (bHLH) domain|-
GLYMA17G30406	0	0	NA	NA			0	0	NA	NA			0	0	NA	NA				--	--	--	--	--	--	--	--	PIF3	-
GLYMA19G40980	33.8043	38.9359	-0.2039	0.63618			721.707	447.958	0.68805	1.7541e-08			519.861	565.828	-0.12224	0.50427				GO:0044237//GO:0008152//GO:0008150//GO:0015979//GO:0009987	cellular metabolic process//metabolic process//biological_process//photosynthesis//cellular process	GO:0044436//GO:0009521//GO:0005623//GO:0034357//GO:0044425//GO:0005622//GO:0043234//GO:0009539//GO:0016020//GO:0009579//GO:0005575//GO:0009523//GO:0044464//GO:0044424//GO:0032991	thylakoid part//photosystem//cell//photosynthetic membrane//membrane part//intracellular//protein complex//photosystem II reaction center//membrane//thylakoid//cellular_component//photosystem II//cell part//intracellular part//macromolecular complex	GO:0046983//GO:0005515//GO:0003674//GO:0005488	protein dimerization activity//protein binding//molecular_function//binding	transcription factor PIF3-like; K12126 phytochrome-interacting factor 3	http://www.genome.jp/dbget-bin/www_bget?gmx:100784724	-	Myc-type, basic helix-loop-helix (bHLH) domain
GLYMA20G22291	329.374	324.633	0.020918	0.86366			220.846	159.705	0.46763	0.0098049			227.176	264.345	-0.21861	0.24694				--	--	--	--	GO:0046983//GO:0005488//GO:0003674//GO:0005515	protein dimerization activity//binding//molecular_function//protein binding	--	--	-	Myc-type, basic helix-loop-helix (bHLH) domain|-
AT5G60100.2	protein_coding	pseudo-response regulator 3	Encodes pseudo-response regulator 3 (APRR3/PRR3). PRR3 transcript levels vary in a circadian pattern with peak expression at dusk under long and short day conditions. PRR3 affects the period of the circadian clock and seedlings with reduced levels of PRR3 have shorter periods, based on transcriptional assays of clock-regulated genes. PRR3 is expressed in the vasculature of cotyledons and leaves w…	pseudo-response regulator 3 (PRR3); CONTAINS InterPro DOMAIN/s: CheY-like (InterPro:IPR011006), Signal transduction response regulator, receiver domain (InterPro:IPR001789), CCT domain (InterPro:IPR010402); BEST Arabidopsis thaliana protein match is: pseudo-response regulator 7 (TAIR:AT5G02810.1).
26295260	Glyma11g15580	Glyma11g15580.1	Glyma11g15580.1	PF00072	PTHR26402,PTHR26402:SF303				GO:0000156,GO:0000160,GO:0006355	AT5G60100.2		APRR3,PRR3	pseudo-response regulator 3
GLYMA11G15580	1390.48	1713.81	-0.30163	0.00012783			567.54	466.482	0.2829	0.022163			1629.17	2753.88	-0.75733	8.6039e-12				--	--	--	--	--	--	two-component response regulator-like PRR73-like; K12129 pseudo-response regulator 7	http://www.genome.jp/dbget-bin/www_bget?gmx:100785796	-	Signal transduction response regulator, receiver domain|CheY-like superfamily
AT5G24470.1	protein_coding		pseudo-response regulator 5	编码的伪响应调节其突变影响各种生理相关的生物事件如早期光形态开花时间在长日照光照条件下，幼苗红光灵敏度，和某些钟控基因自由运行节奏的周期包括CCA1和APRR1/ TOC1在不断的白光。徒CCA1和LHY作为转录抑制因子。	Encodes a pseudo-response regulator whose mutation affects various circadian-associated biological events such as flowering time in the long-day photoperiod conditions, red light sensitivity of seedlings during early photomorphogenesis, and the period of free-running rhythms of certain clock-controlled genes including CCA1 and APRR1/TOC1 in constant white light. Acts as transcriptional repressor …					pseudo-response regulator 5 (PRR5); CONTAINS InterPro DOMAIN/s: CheY-like (InterPro:IPR011006), Signal transduction response regulator, receiver domain (InterPro:IPR001789), CCT domain (InterPro:IPR010402); BEST Arabidopsis thaliana protein match is: pseudo-response regulator 9 (TAIR:AT2G46790.1); Has 30201 Blast hits to 17322 proteins in 780 species: Archae - 12; Bacteria - 1396; Metazoa - 17338…
26326081	Glyma19g44970	Glyma19g44970.1	Glyma19g44970.1	PF06203,PF00072	PTHR26402				GO:0000156,GO:0000160,GO:0006355,GO:0005515		AT5G24470.1	APRR5,PRR5		pseudo-response regulator 5
26302756	Glyma04g40640	Glyma04g40640.1	Glyma04g40640.1	PF00072,PF06203	PTHR26402:SF303,PTHR26402			K12130	GO:0000156,GO:0000160,GO:0006355,GO:0005515		AT5G24470.1	APRR5,PRR5		pseudo-response regulator 5
GLYMA19G44970	322.528	273.664	0.23702	0.4856			537.258	515.282	0.060252	0.64364			508.787	715.582	-0.49206	0.0003601				GO:0006725//GO:0031323//GO:0050896//GO:0044237//GO:0051252//GO:0060255//GO:0018130//GO:0044249//GO:0006807//GO:0051716//GO:0006351//GO:0065007//GO:0009059//GO:0010468//GO:0034641//GO:0019438//GO:0023052//GO:0000160//GO:2000112//GO:0032774//GO:0010467//GO:0044271//GO:2001141//GO:0007165//GO:0034654//GO:0010556//GO:0008152//GO:0008150//GO:0050794//GO:0051171//GO:0019222//GO:0034645//GO:0071704//GO:…	cellular aromatic compound metabolic process//regulation of cellular metabolic process//response to stimulus//cellular metabolic process//regulation of RNA metabolic process//regulation of macromolecule metabolic process//heterocycle biosynthetic process//cellular biosynthetic process//nitrogen compound metabolic process//cellular response to stimulus//transcription, DNA-dependent//biological reg…	--	--	GO:0060089//GO:0000156//GO:0004871//GO:0003674//GO:0005515//GO:0005488	molecular transducer activity//two-component response regulator activity//signal transducer activity//molecular_function//protein binding//binding	two-component response regulator-like PRR95-like; K12130 pseudo-response regulator 5	http://www.genome.jp/dbget-bin/www_bget?gmx:100809490	-	Signal transduction response regulator, receiver domain|CCT domain|CheY-like superfamily
GLYMA04G40640	464.19	540.431	-0.21939	0.051298			254.607	272.741	-0.099259	0.64222			274.973	910.399	-1.7272	0.00049914				GO:0018130//GO:0060255//GO:0051252//GO:0044237//GO:0050896//GO:0031323//GO:0006725//GO:0065007//GO:0006351//GO:0051716//GO:0006807//GO:0044249//GO:2000112//GO:0000160//GO:0023052//GO:0019438//GO:0034641//GO:0010468//GO:0009059//GO:0050794//GO:0008150//GO:0008152//GO:0010556//GO:0034654//GO:0007165//GO:2001141//GO:0044271//GO:0010467//GO:0032774//GO:0034645//GO:0019222//GO:0051171//GO:0009889//GO:…	heterocycle biosynthetic process//regulation of macromolecule metabolic process//regulation of RNA metabolic process//cellular metabolic process//response to stimulus//regulation of cellular metabolic process//cellular aromatic compound metabolic process//biological regulation//transcription, DNA-dependent//cellular response to stimulus//nitrogen compound metabolic process//cellular biosynthetic …	--	--	GO:0000156//GO:0060089//GO:0004871//GO:0003674//GO:0005515//GO:0005488	two-component response regulator activity//molecular transducer activity//signal transducer activity//molecular_function//protein binding//binding	two-component response regulator-like PRR95-like; K12130 pseudo-response regulator 5	http://www.genome.jp/dbget-bin/www_bget?gmx:100784383	-	Signal transduction response regulator, receiver domain|CCT domain|CheY-like superfamily
AT5G02810.1	protein_coding		pseudo-response regulator 7		PRR7 and PRR9 are partially redundant essential components of a temperature-sensitive circadian system. CCA1 and LHY had a positive effect on PRR7 expression levels. Acts as transcriptional repressor of CCA1 and LHY.					pseudo-response regulator 7 (PRR7); CONTAINS InterPro DOMAIN/s: CheY-like (InterPro:IPR011006), Signal transduction response regulator, receiver domain (InterPro:IPR001789), CCT domain (InterPro:IPR010402); BEST Arabidopsis thaliana protein match is: pseudo-response regulator 3 (TAIR:AT5G60100.3); Has 30201 Blast hits to 17322 proteins in 780 species: Archae - 12; Bacteria - 1396; Metazoa - 17338…
26346476	Glyma10g05520	Glyma10g05520.2	Glyma10g05520.2	PF06203,PF00072	PTHR26402:SF303,PTHR26402			K12129	GO:0000156,GO:0000160,GO:0006355,GO:0005515	AT5G02810.1		APRR7,PRR7	pseudo-response regulator 7
26294342	Glyma12g07861	Glyma12g07861.1	Glyma12g07861.1	PF00072	PTHR26402:SF303,PTHR26402				GO:0000156,GO:0000160,GO:0006355	AT5G02810.1		APRR7,PRR7	pseudo-response regulator 7
26318580	Glyma13g19871	Glyma13g19871.1	Glyma13g19871.1	PF06203,PF00072	PTHR26402:SF303,PTHR26402			K12129	GO:0000156,GO:0000160,GO:0006355,GO:0005515	AT5G02810.1		APRR7,PRR7	pseudo-response regulator 7
GLYMA10G05520	3012.85	3377.51	-0.16483	0.014585			2274.72	2221.98	0.033843	0.69383			2978.43	3409.01	-0.1948	0.069439				GO:0009889//GO:0016070//GO:0007154//GO:0019219//GO:0031326//GO:0046483//GO:0044260//GO:0009058//GO:0071704//GO:0090304//GO:0034645//GO:0019222//GO:0051171//GO:0080090//GO:0043170//GO:0044238//GO:0006139//GO:0050789//GO:0006355//GO:0009987//GO:0065007//GO:0006351//GO:0051716//GO:0006807//GO:0044249//GO:0018130//GO:0060255//GO:0051252//GO:0044237//GO:0050896//GO:0031323//GO:0006725//GO:0050794//GO:…	regulation of biosynthetic process//RNA metabolic process//cell communication//regulation of nucleobase-containing compound metabolic process//regulation of cellular biosynthetic process//heterocycle metabolic process//cellular macromolecule metabolic process//biosynthetic process//organic substance metabolic process//nucleic acid metabolic process//cellular macromolecule biosynthetic process//re…	--	--	GO:0005515//GO:0018024//GO:0008170//GO:0003674//GO:0016740//GO:0005488//GO:0016279//GO:0003824//GO:0008168//GO:0000156//GO:0008757//GO:0060089//GO:0008276//GO:0016278//GO:0016741//GO:0004871//GO:0042054	protein binding//histone-lysine N-methyltransferase activity//N-methyltransferase activity//molecular_function//transferase activity//binding//protein-lysine N-methyltransferase activity//catalytic activity//methyltransferase activity//two-component response regulator activity//S-adenosylmethionine-dependent methyltransferase activity//molecular transducer activity//protein methyltransferase acti…	--	--	-	Signal transduction response regulator, receiver domain|CCT domain|CheY-like superfamily
GLYMA12G07861	2406.4	2949.21	-0.29345	2.5293e-05			1109.28	1027.96	0.10984	0.28013			2523.45	3771.43	-0.57971	5.3884e-08				GO:2000112//GO:0023052//GO:0000160//GO:0019438//GO:0010468//GO:0034641//GO:0009059//GO:0008150//GO:0050794//GO:0034654//GO:0010556//GO:0008152//GO:0007165//GO:2001141//GO:0010467//GO:0044271//GO:0032774//GO:0060255//GO:0018130//GO:0044237//GO:0051252//GO:0050896//GO:0006725//GO:0031323//GO:0065007//GO:0006351//GO:0051716//GO:0006807//GO:0044249//GO:0044238//GO:0006139//GO:0050789//GO:0006355//GO:…	regulation of cellular macromolecule biosynthetic process//signaling//two-component signal transduction system (phosphorelay)//aromatic compound biosynthetic process//regulation of gene expression//cellular nitrogen compound metabolic process//macromolecule biosynthetic process//biological_process//regulation of cellular process//nucleobase-containing compound biosynthetic process//regulation of …	--	--	GO:0004871//GO:0000156//GO:0060089//GO:0003674	signal transducer activity//two-component response regulator activity//molecular transducer activity//molecular_function	two-component response regulator-like PRR37-like; K12129 pseudo-response regulator 7	http://www.genome.jp/dbget-bin/www_bget?gmx:100803462	-	Signal transduction response regulator, receiver domain|CheY-like superfamily
GLYMA13G19871	2966.1	2886.84	0.039073	0.5718			2049.41	1879.43	0.12491	0.16827			2857.01	3165.24	-0.14781	0.17101				GO:0031326//GO:0019219//GO:0007154//GO:0009889//GO:0016070//GO:0009058//GO:0090304//GO:0071704//GO:0046483//GO:0044260//GO:0051171//GO:0019222//GO:0034645//GO:0080090//GO:0043170//GO:0006139//GO:0050789//GO:0044238//GO:0006355//GO:0009987//GO:0051716//GO:0006807//GO:0065007//GO:0006351//GO:0044249//GO:0044237//GO:0051252//GO:0050896//GO:0060255//GO:0018130//GO:0006725//GO:0031323//GO:0007165//GO:…	regulation of cellular biosynthetic process//regulation of nucleobase-containing compound metabolic process//cell communication//regulation of biosynthetic process//RNA metabolic process//biosynthetic process//nucleic acid metabolic process//organic substance metabolic process//heterocycle metabolic process//cellular macromolecule metabolic process//regulation of nitrogen compound metabolic proce…	--	--	GO:0005515//GO:0003674//GO:0005488//GO:0000156//GO:0060089//GO:0004871	protein binding//molecular_function//binding//two-component response regulator activity//molecular transducer activity//signal transducer activity	--	--	-	Signal transduction response regulator, receiver domain|CCT domain|CheY-like superfamily
AT2G25930.1	protein_coding	hydroxyproline-rich glycoprotein family protein	Encodes a novel nuclear protein that is expressed rhythmically and interacts with phytochrome B to control plant development and flowering through a signal transduction pathway. Required component of the core circadian clock regardless of light conditions.	EARLY FLOWERING 3 (ELF3); BEST Arabidopsis thaliana protein match is: unknown protein (TAIR:AT3G21320.1); Has 3878 Blast hits to 3344 proteins in 292 species: Archae - 0; Bacteria - 125; Metazoa - 1474; Fungi - 865; Plants - 343; Viruses - 16; Other Eukaryotes - 1055 (source: NCBI BLink).
26303816	Glyma04g05280	Glyma04g05280.2	Glyma04g05280.2					K12125		AT2G25930.1		ELF3,PYK20	hydroxyproline-rich glycoprotein family protein
26309877	Glyma08g21115	Glyma08g21115.1	Glyma08g21115.1							AT2G25930.1		ELF3,PYK20	hydroxyproline-rich glycoprotein family protein
26287093	Glyma14g10530	Glyma14g10530.1	Glyma14g10530.1							AT2G25930.1		ELF3,PYK20	hydroxyproline-rich glycoprotein family protein
26313497	Glyma17g34980	Glyma17g34980.1	Glyma17g34980.1					K12125		AT2G25930.1		ELF3,PYK20	hydroxyproline-rich glycoprotein family protein
GLYMA04G05280	972.318	1122.51	-0.20722	0.019371			998.28	1027.7	-0.041895	0.71875			983.554	1109.97	-0.17444	0.30475				--	--	--	--	--	--	--	--	-	-
GLYMA08G21115	349.031	518.961	-0.57227	1.6362e-06			449.681	352.66	0.35062	0.0099902			511.221	434.885	0.23331	0.45582				--	--	--	--	--	--	protein EARLY FLOWERING 3-like; K12125 protein EARLY FLOWERING 3	http://www.genome.jp/dbget-bin/www_bget?gmx:100820110	-	-
GLYMA14G10530	544.55	580.943	-0.093334	0.40578			649.571	774.69	-0.25413	0.02765			771.362	744.009	0.052088	0.69083				--	--	--	--	--	--	--	--	-	-
SPA1
AT2G46340.1	protein_coding	SPA (suppressor of phyA-105) protein family	Encodes a member of the SPA (suppressor of phyA-105) protein family (SPA1-SPA4). SPA proteins contain an N-terminal serine/threonine kinase-like motif followed by a coiled-coil structure and a C-terminal WD-repeat domain. SPA1 is a PHYA signaling intermediate, putative regulator of PHYA signaling pathway. Light responsive repressor of photomorphogenesis. Involved in regulating circadian rhythms a…	SUPPRESSOR OF PHYA-105 1 (SPA1); CONTAINS InterPro DOMAIN/s: WD40 repeat 2 (InterPro:IPR019782), WD40 repeat, conserved site (InterPro:IPR019775), WD40 repeat (InterPro:IPR001680), Serine/threonine-protein kinase-like domain (InterPro:IPR017442), Protein kinase-like domain (InterPro:IPR011009), G-protein beta WD-40 repeat, region (InterPro:IPR020472), WD40 repeat-like-containing domain (InterPro:…
26347518	Glyma07g06420	Glyma07g06420.1	Glyma07g06420.1	PF00069,PF00400	PTHR22847,PTHR22847:SF121	KOG1033			GO:0004672,GO:0005524,GO:0006468,GO:0005515	AT2G46340.1		SPA1	SPA (suppressor of phyA-105) protein family
26291799	Glyma12g16741	Glyma12g16741.1	Glyma12g16741.1		PTHR22847,PTHR22847:SF121					AT2G46340.1		SPA1	SPA (suppressor of phyA-105) protein family
26352824	Glyma16g03030	Glyma16g03030.1	Glyma16g03030.1	PF00400,PF00069	PTHR22847,PTHR22847:SF121	KOG0277			GO:0004672,GO:0005524,GO:0006468,GO:0005515	AT2G46340.1		SPA1	SPA (suppressor of phyA-105) protein family
GLYMA07G06420	385.521	341.468	0.17506	0.16372	0.87599	FALSE	259.149	242.545	0.095531	0.54076	1	FALSE	288.412	550.073	-0.93149	1.7032e-06				GO:0006793//GO:0043412//GO:0016310//GO:0044237//GO:0044267//GO:0008152//GO:0006796//GO:0008150//GO:0044260//GO:0019538//GO:0071704//GO:0006468//GO:0043170//GO:0009987//GO:0044238//GO:0006464	phosphorus metabolic process//macromolecule modification//phosphorylation//cellular metabolic process//cellular protein metabolic process//metabolic process//phosphate-containing compound metabolic process//biological_process//cellular macromolecule metabolic process//protein metabolic process//organic substance metabolic process//protein phosphorylation//macromolecule metabolic process//cellular…	--	--	GO:0016773//GO:0017076//GO:0000166//GO:0043168//GO:0016772//GO:0001882//GO:0032559//GO:0005524//GO:0097159//GO:0035639//GO:0032550//GO:0016301//GO:0005515//GO:0003674//GO:0004672//GO:0032549//GO:0016740//GO:0005488//GO:0030554//GO:0043167//GO:0032555//GO:0001883//GO:0003824//GO:0032553	phosphotransferase activity, alcohol group as acceptor//purine nucleotide binding//nucleotide binding//anion binding//transferase activity, transferring phosphorus-containing groups//nucleoside binding//adenyl ribonucleotide binding//ATP binding//organic cyclic compound binding//purine ribonucleoside triphosphate binding//purine ribonucleoside binding//kinase activity//protein binding//molecular_…	protein SUPPRESSOR OF PHYA-105 1-like; K16240 protein suppressor of PHYA-105 1	http://www.genome.jp/dbget-bin/www_bget?gmx:100799267	-	Protein kinase, catalytic domain|"WD40 repeat, conserved site"|G-protein beta WD-40 repeat|Protein kinase-like domain|WD40 repeat|WD40-repeat-containing domain|WD40/YVTN repeat-like-containing domain
GLYMA12G16741	0	0	NA	NA	NA	NA	0	0	NA	NA	NA	NA	0	0	NA	NA				--	--	--	--	--	--	--	--	-	-
GLYMA16G03030	263.117	250.377	0.071604	0.64266	1	FALSE	59.1749	91.7699	-0.63304	0.0203	0.21371	FALSE	107.518	174.474	-0.69843	0.003906				GO:0043170//GO:0009987//GO:0044238//GO:0006464//GO:0044260//GO:0019538//GO:0071704//GO:0006468//GO:0009405//GO:0006796//GO:0008152//GO:0008150//GO:0006793//GO:0043412//GO:0051704//GO:0016310//GO:0044267//GO:0044237	macromolecule metabolic process//cellular process//primary metabolic process//protein modification process//cellular macromolecule metabolic process//protein metabolic process//organic substance metabolic process//protein phosphorylation//pathogenesis//phosphate-containing compound metabolic process//metabolic process//biological_process//phosphorus metabolic process//macromolecule modification//…	GO:0005575//GO:0005576	cellular_component//extracellular region	GO:0005488//GO:0030554//GO:0043167//GO:0032555//GO:0001883//GO:0003824//GO:0032553//GO:0016301//GO:0005515//GO:0003674//GO:0004672//GO:0016740//GO:0032549//GO:0016772//GO:0001882//GO:0032559//GO:0005524//GO:0097159//GO:0035639//GO:0032550//GO:0016773//GO:0017076//GO:0000166//GO:0043168	binding//adenyl nucleotide binding//ion binding//purine ribonucleotide binding//purine nucleoside binding//catalytic activity//ribonucleotide binding//kinase activity//protein binding//molecular_function//protein kinase activity//transferase activity//ribonucleoside binding//transferase activity, transferring phosphorus-containing groups//nucleoside binding//adenyl ribonucleotide binding//ATP bin…	--	--	-	Protein kinase, catalytic domain|"WD40 repeat, conserved site"|G-protein beta WD-40 repeat|Protein kinase-like domain|WD40 repeat|WD40-repeat-containing domain|WD40/YVTN repeat-like-containing domain
26337668	Glyma20g21466	Glyma20g21466.1	Glyma20g21466.1
GLYMA20G21466	4.09581	9.34463	-1.19	0.21627	0.94886	FALSE	14.9108	80.6568	-2.4354	0.00039413	0.012583	DOWN	32.3114	130.504	-2.014	4.7665e-11				--	--	--	--	--	--	protein SPA1-RELATED 2-like; K16240 protein suppressor of PHYA-105 1	http://www.genome.jp/dbget-bin/www_bget?gmx:100784300	-	-
AT4G11110.1	protein_coding	SPA1-related 2	Encodes a member of the SPA (suppressor of phyA-105) protein family (SPA1-SPA4). SPA proteins contain an N-terminal serine/threonine kinase-like motif followed by a coiled-coil structure and a C-terminal WD-repeat domain. SPA proteins function redundantly in suppressing photomorphogenesis in dark- and light-grown seedlings. SPA2 primarily regulates seedling development in darkness and has little …	SPA1-related 2 (SPA2); FUNCTIONS IN: protein binding, signal transducer activity; INVOLVED IN: protein amino acid phosphorylation; LOCATED IN: CUL4 RING ubiquitin ligase complex, heterotrimeric G-protein complex; EXPRESSED IN: 23 plant structures; EXPRESSED DURING: 14 growth stages; CONTAINS InterPro DOMAIN/s: WD40 repeat 2 (InterPro:IPR019782), WD40 repeat, conserved site (InterPro:IPR019775), W…
26323213	Glyma01g43360	Glyma01g43360.2	Glyma01g43360.2	PF00400	PTHR22847:SF121,PTHR22847	KOG0265			GO:0005515	AT4G11110.1		SPA2	SPA1-related 2
26321423	Glyma05g37070	Glyma05g37070.2	Glyma05g37070.2	PF00400	PTHR22847:SF121,PTHR22847	KOG0279			GO:0005515	AT4G11110.1		SPA2	SPA1-related 2
26310164	Glyma08g02490	Glyma08g02490.3	Glyma08g02490.3	PF00400	PTHR22847:SF121,PTHR22847	KOG1033			GO:0005515	AT4G11110.1		SPA2	SPA1-related 2
26294757	Glyma11g02110	Glyma11g02110.2	Glyma11g02110.2	PF00400	PTHR22847:SF121,PTHR22847	KOG0265			GO:0005515	AT4G11110.1		SPA2	SPA1-related 2
GLYMA01G43360	352.948	348.014	0.02031	0.88401			351.736	337.58	0.059265	0.70268			477.541	545.998	-0.19327	0.18671				GO:0016310//GO:0044237//GO:0044267//GO:0043412//GO:0006793//GO:0008152//GO:0006796//GO:0008150//GO:0006468//GO:0071704//GO:0044260//GO:0019538//GO:0009987//GO:0006464//GO:0044238//GO:0043170	phosphorylation//cellular metabolic process//cellular protein metabolic process//macromolecule modification//phosphorus metabolic process//metabolic process//phosphate-containing compound metabolic process//biological_process//protein phosphorylation//organic substance metabolic process//cellular macromolecule metabolic process//protein metabolic process//cellular process//protein modification pr…	--	--	GO:0043168//GO:0000166//GO:0017076//GO:0016773//GO:0046914//GO:0005524//GO:0035639//GO:0032550//GO:0097159//GO:0016772//GO:0046872//GO:0032559//GO:0001882//GO:0016836//GO:0004672//GO:0032549//GO:0016740//GO:0003674//GO:0016301//GO:0005515//GO:0032553//GO:0004089//GO:0001883//GO:0008270//GO:0032555//GO:0003824//GO:0043169//GO:0016829//GO:0005488//GO:0016835//GO:0043167//GO:0030554	anion binding//nucleotide binding//purine nucleotide binding//phosphotransferase activity, alcohol group as acceptor//transition metal ion binding//ATP binding//purine ribonucleoside triphosphate binding//purine ribonucleoside binding//organic cyclic compound binding//transferase activity, transferring phosphorus-containing groups//metal ion binding//adenyl ribonucleotide binding//nucleoside bind…	--	--	-	WD40 repeat, conserved site|G-protein beta WD-40 repeat|Protein kinase-like domain|WD40 repeat|WD40-repeat-containing domain|WD40/YVTN repeat-like-containing domain
GLYMA05G37070	29.2548	26.0129	0.16944	0.71974			6.96599	5.9698	0.22264	0.90805			10.2834	4.86939	1.0785	0.28558				GO:0008152//GO:0006796//GO:0008150//GO:0006793//GO:0043412//GO:0044237//GO:0044267//GO:0016310//GO:0043170//GO:0044238//GO:0006464//GO:0009987//GO:0044260//GO:0019538//GO:0071704//GO:0006468	metabolic process//phosphate-containing compound metabolic process//biological_process//phosphorus metabolic process//macromolecule modification//cellular metabolic process//cellular protein metabolic process//phosphorylation//macromolecule metabolic process//primary metabolic process//protein modification process//cellular process//cellular macromolecule metabolic process//protein metabolic proc…	--	--	GO:0001882//GO:0032559//GO:0016772//GO:0097159//GO:0035639//GO:0032550//GO:0005524//GO:0016773//GO:0017076//GO:0000166//GO:0043168//GO:0030554//GO:0043167//GO:0005488//GO:0032555//GO:0001883//GO:0003824//GO:0032553//GO:0005515//GO:0016301//GO:0003674//GO:0004672//GO:0032549//GO:0016740	nucleoside binding//adenyl ribonucleotide binding//transferase activity, transferring phosphorus-containing groups//organic cyclic compound binding//purine ribonucleoside triphosphate binding//purine ribonucleoside binding//ATP binding//phosphotransferase activity, alcohol group as acceptor//purine nucleotide binding//nucleotide binding//anion binding//adenyl nucleotide binding//ion binding//bind…	--	--	-	WD40 repeat, conserved site|G-protein beta WD-40 repeat|Protein kinase-like domain|WD40 repeat|WD40-repeat-containing domain|WD40/YVTN repeat-like-containing domain
GLYMA08G02490	199.435	209.568	-0.071504	0.7006			205.439	209.729	-0.029821	0.86821			249.027	255.354	-0.036193	0.85082				GO:0043412//GO:0006793//GO:0016310//GO:0044237//GO:0044267//GO:0008150//GO:0008152//GO:0006796//GO:0071704//GO:0019538//GO:0044260//GO:0006468//GO:0043170//GO:0009987//GO:0006464//GO:0044238	macromolecule modification//phosphorus metabolic process//phosphorylation//cellular metabolic process//cellular protein metabolic process//biological_process//metabolic process//phosphate-containing compound metabolic process//organic substance metabolic process//protein metabolic process//cellular macromolecule metabolic process//protein phosphorylation//macromolecule metabolic process//cellular…	--	--	GO:0017076//GO:0016773//GO:0043168//GO:0000166//GO:0016772//GO:0032559//GO:0001882//GO:0005524//GO:0032550//GO:0035639//GO:0097159//GO:0016301//GO:0005515//GO:0032549//GO:0016740//GO:0004672//GO:0003674//GO:0005488//GO:0043167//GO:0030554//GO:0032553//GO:0003824//GO:0001883//GO:0032555	purine nucleotide binding//phosphotransferase activity, alcohol group as acceptor//anion binding//nucleotide binding//transferase activity, transferring phosphorus-containing groups//adenyl ribonucleotide binding//nucleoside binding//ATP binding//purine ribonucleoside binding//purine ribonucleoside triphosphate binding//organic cyclic compound binding//kinase activity//protein binding//ribonucleo…	--	--	-	WD40 repeat, conserved site|G-protein beta WD-40 repeat|Protein kinase-like domain|WD40 repeat|WD40-repeat-containing domain|WD40/YVTN repeat-like-containing domain
GLYMA11G02110	736.106	738.616	-0.0049097	0.97205			562.568	562.694	-0.00032514	1			698.244	713.789	-0.031767	0.81397				GO:0008150//GO:0008152//GO:0006796//GO:0016310//GO:0044237//GO:0044267//GO:0006793//GO:0043412//GO:0009987//GO:0006464//GO:0044238//GO:0043170//GO:0006468//GO:0071704//GO:0019538//GO:0044260	biological_process//metabolic process//phosphate-containing compound metabolic process//phosphorylation//cellular metabolic process//cellular protein metabolic process//phosphorus metabolic process//macromolecule modification//cellular process//protein modification process//primary metabolic process//macromolecule metabolic process//protein phosphorylation//organic substance metabolic process//pr…	GO:0005622//GO:0005623//GO:0044464//GO:0005575	intracellular//cell//cell part//cellular_component	GO:0005524//GO:0032550//GO:0035639//GO:0097159//GO:0016772//GO:0046872//GO:0032559//GO:0001882//GO:0043168//GO:0000166//GO:0017076//GO:0016773//GO:0046914//GO:0032553//GO:0016829//GO:0003676//GO:0003824//GO:0043169//GO:0032555//GO:0008270//GO:0004089//GO:0001883//GO:0005488//GO:0016835//GO:0043167//GO:0030554//GO:0016836//GO:0032549//GO:0016740//GO:0004672//GO:0003674//GO:0016301//GO:0005515	ATP binding//purine ribonucleoside binding//purine ribonucleoside triphosphate binding//organic cyclic compound binding//transferase activity, transferring phosphorus-containing groups//metal ion binding//adenyl ribonucleotide binding//nucleoside binding//anion binding//nucleotide binding//purine nucleotide binding//phosphotransferase activity, alcohol group as acceptor//transition metal ion bind…	--	--	-	WD40 repeat, conserved site|G-protein beta WD-40 repeat|Protein kinase-like domain|WD40 repeat|WD40-repeat-containing domain|WD40/YVTN repeat-like-containing domain
AT2G32950.1	protein_coding	Transducin/WD40 repeat-like superfamily protein	Represses photomorphogenesis and induces skotomorphogenesis in the dark. Contains a ring finger zinc-binding motif, a coiled-coil domain, and several WD-40 repeats, similar to G-beta proteins. The C-terminus has homology to TAFII80, a subunit of the TFIID component of the RNA polymerase II of Drosophila. Nuclear localization in the dark and cytoplasmic in the light.	CONSTITUTIVE PHOTOMORPHOGENIC 1 (COP1); CONTAINS InterPro DOMAIN/s: WD40 repeat 2 (InterPro:IPR019782), Zinc finger, RING-type, conserved site (InterPro:IPR017907), Zinc finger, RING-type (InterPro:IPR001841), WD40 repeat, conserved site (InterPro:IPR019775), WD40 repeat (InterPro:IPR001680), WD40 repeat-like-containing domain (InterPro:IPR011046), WD40-repeat-containing domain (InterPro:IPR01798…
26290683	Glyma02g43540	Glyma02g43540.1	Glyma02g43540.1	PF00400,PF00097	PTHR22847:SF121,PTHR22847	KOG0265	6.3.2.19	K10143	GO:0005515	AT2G32950.1		ATCOP1,COP1,DET340,EMB168,FUS1	Transducin/WD40 repeat-like superfamily protein
26285353	Glyma14g05430	Glyma14g05430.1	Glyma14g05430.1	PF00097,PF00400	PTHR22847:SF121,PTHR22847	KOG0265	6.3.2.19	K10143	GO:0005515	AT2G32950.1		ATCOP1,COP1,DET340,EMB168,FUS1	Transducin/WD40 repeat-like superfamily protein
GLYMA02G43540	702.72	705.483	-0.0056616	0.97023			815.277	788.503	0.048173	0.6672			662.546	544.711	0.28253	0.039968				GO:0071704//GO:0044260//GO:0019538//GO:0043170//GO:0006464//GO:0044238//GO:0009987//GO:0016567//GO:0043412//GO:0044267//GO:0044237//GO:0008152//GO:0008150//GO:0070647//GO:0032446	organic substance metabolic process//cellular macromolecule metabolic process//protein metabolic process//macromolecule metabolic process//protein modification process//primary metabolic process//cellular process//protein ubiquitination//macromolecule modification//cellular protein metabolic process//cellular metabolic process//metabolic process//biological_process//protein modification by small …	GO:0005575//GO:0000151//GO:0044464//GO:0044423//GO:0044424//GO:0032991//GO:0019028//GO:0005623//GO:0005622//GO:0019012//GO:0043234	cellular_component//ubiquitin ligase complex//cell part//virion part//intracellular part//macromolecular complex//viral capsid//cell//intracellular//virion//protein complex	GO:0005515//GO:0016879//GO:0003674//GO:0004842//GO:0043167//GO:0005488//GO:0008270//GO:0003824//GO:0043169//GO:0046914//GO:0016874//GO:0016881//GO:0019787//GO:0046872	protein binding//ligase activity, forming carbon-nitrogen bonds//molecular_function//ubiquitin-protein ligase activity//ion binding//binding//zinc ion binding//catalytic activity//cation binding//transition metal ion binding//ligase activity//acid-amino acid ligase activity//small conjugating protein ligase activity//metal ion binding	--	--	-	WD40 repeat, conserved site|"Zinc finger, RING-type"|"Zinc finger, RING-type, conserved site"|"Zinc finger, RING/FYVE/PHD-type"|G-protein beta WD-40 repeat|WD40 repeat|WD40-repeat-containing domain|WD40/YVTN repeat-like-containing domain
GLYMA14G05430	920.59	915.125	0.0085898	0.91761			1272.38	1097.46	0.21337	0.035041			1127.46	916.081	0.29952	0.015144				GO:0043170//GO:0009987//GO:0006139//GO:0006464//GO:0044238//GO:0071704//GO:0090304//GO:0044260//GO:0046483//GO:0019538//GO:0033554//GO:0006259//GO:0070647//GO:0006974//GO:0008152//GO:0008150//GO:0034641//GO:0006950//GO:0032446//GO:0016567//GO:0043412//GO:0006807//GO:0051716//GO:0006725//GO:0050896//GO:0044267//GO:0044237//GO:0006281	macromolecule metabolic process//cellular process//nucleobase-containing compound metabolic process//protein modification process//primary metabolic process//organic substance metabolic process//nucleic acid metabolic process//cellular macromolecule metabolic process//heterocycle metabolic process//protein metabolic process//cellular response to stress//DNA metabolic process//protein modification…	GO:0044424//GO:0032991//GO:0000151//GO:0005575//GO:0044423//GO:0044464//GO:0005622//GO:0019012//GO:0043234//GO:0019028//GO:0005623	intracellular part//macromolecular complex//ubiquitin ligase complex//cellular_component//virion part//cell part//intracellular//virion//protein complex//viral capsid//cell	GO:0005488//GO:0043167//GO:0030554//GO:0032553//GO:0001883//GO:0008270//GO:0032555//GO:0043169//GO:0003824//GO:0016879//GO:0005515//GO:0004842//GO:0032549//GO:0003674//GO:0004518//GO:0046872//GO:0016788//GO:0032559//GO:0001882//GO:0005524//GO:0035639//GO:0032550//GO:0097159//GO:0017076//GO:0016874//GO:0046914//GO:0016787//GO:0043168//GO:0016881//GO:0019787//GO:0000166	binding//ion binding//adenyl nucleotide binding//ribonucleotide binding//purine nucleoside binding//zinc ion binding//purine ribonucleotide binding//cation binding//catalytic activity//ligase activity, forming carbon-nitrogen bonds//protein binding//ubiquitin-protein ligase activity//ribonucleoside binding//molecular_function//nuclease activity//metal ion binding//hydrolase activity, acting on es…	--	--	-	WD40 repeat, conserved site|"Zinc finger, RING-type"|"Zinc finger, RING-type, conserved site"|"Zinc finger, RING/FYVE/PHD-type"|G-protein beta WD-40 repeat|WD40 repeat|WD40-repeat-containing domain|WD40/YVTN repeat-like-containing domain
AT5G11260.1	protein_coding	Basic-leucine zipper (bZIP) transcription factor family protein	Basic leucine zipper (bZIP) transcription factor. Nuclear localization. Involved in light-regulated transcriptional activation of G-box-containing promoters. Negatively regulated by Cop1. Although cytokinins do not appear to affect the gene's promoter activity, they appear to stabilize the protein. HY5 plays a role in anthocyanin accumulation in far-red light and blue light, but not in red light …	ELONGATED HYPOCOTYL 5 (HY5); FUNCTIONS IN: double-stranded DNA binding, DNA binding, sequence-specific DNA binding transcription factor activity; INVOLVED IN: in 13 processes; LOCATED IN: nucleus; EXPRESSED IN: 23 plant structures; EXPRESSED DURING: 13 growth stages; CONTAINS InterPro DOMAIN/s: Basic-leucine zipper (bZIP) transcription factor (InterPro:IPR004827), bZIP transcription factor, bZIP-…
26308280	Glyma08g41450	Glyma08g41450.1	Glyma08g41450.1	PF00170	PTHR13301:SF21,PTHR13301				GO:0003700,GO:0043565,GO:0046983,GO:0006355	AT5G11260.1		HY5,TED 5	Basic-leucine zipper (bZIP) transcription factor family protein
26356524	Glyma18g14750	Glyma18g14750.1	Glyma18g14750.1	PF00170	PTHR13301,PTHR13301:SF21				GO:0003700,GO:0043565,GO:0046983,GO:0006355	AT5G11260.1		HY5,TED 5	Basic-leucine zipper (bZIP) transcription factor family protein
GLYMA08G41450	416.555	427.202	-0.036411	0.815			538.657	514.019	0.067546	0.59719			507.859	557.984	-0.1358	0.36213				GO:0034641//GO:0010468//GO:0009059//GO:0019438//GO:0051179//GO:0071702//GO:2000112//GO:0015992//GO:0032774//GO:2001141//GO:0044271//GO:0010467//GO:0006812//GO:0015991//GO:0050794//GO:0008150//GO:0010556//GO:0006796//GO:0008152//GO:0034654//GO:0034613//GO:0031323//GO:0040011//GO:0006725//GO:0016310//GO:0034220//GO:0051649//GO:0051674//GO:0051252//GO:0044267//GO:0044237//GO:0006811//GO:0018130//GO:…	cellular nitrogen compound metabolic process//regulation of gene expression//macromolecule biosynthetic process//aromatic compound biosynthetic process//localization//organic substance transport//regulation of cellular macromolecule biosynthetic process//proton transport//RNA biosynthetic process//regulation of RNA biosynthetic process//cellular nitrogen compound biosynthetic process//gene expres…	GO:0031090//GO:0031300//GO:0044431//GO:0016020//GO:0044422//GO:0043234//GO:0016469//GO:0005622//GO:0044425//GO:0033176//GO:0031224//GO:0031514//GO:0033179//GO:0005623//GO:0005737//GO:0031228//GO:0005929//GO:0016021//GO:0043229//GO:0005634//GO:0043226//GO:0031301//GO:0032991//GO:0000139//GO:0005794//GO:0042995//GO:0044446//GO:0044424//GO:0044444//GO:0043227//GO:0030173//GO:0044464//GO:0012505//GO:…	organelle membrane//intrinsic to organelle membrane//Golgi apparatus part//membrane//organelle part//protein complex//proton-transporting two-sector ATPase complex//intracellular//membrane part//proton-transporting V-type ATPase complex//intrinsic to membrane//motile cilium//proton-transporting V-type ATPase, V0 domain//cell//cytoplasm//intrinsic to Golgi membrane//cilium//integral to membrane//i…	GO:0005524//GO:0032550//GO:0035639//GO:0097159//GO:0022891//GO:0022857//GO:0019899//GO:0008324//GO:0043565//GO:0046872//GO:0016772//GO:0001071//GO:0032559//GO:0001882//GO:0022892//GO:0004674//GO:0043168//GO:0000166//GO:0005215//GO:0017076//GO:0016773//GO:0031267//GO:0015077//GO:0046914//GO:0022890//GO:0051020//GO:0032553//GO:0015075//GO:0043169//GO:0003824//GO:0003676//GO:0008270//GO:0032555//GO:…	ATP binding//purine ribonucleoside binding//purine ribonucleoside triphosphate binding//organic cyclic compound binding//substrate-specific transmembrane transporter activity//transmembrane transporter activity//enzyme binding//cation transmembrane transporter activity//sequence-specific DNA binding//metal ion binding//transferase activity, transferring phosphorus-containing groups//nucleic acid …	--	--	-	Cellulose synthase, RING-type zinc finger|"Zinc finger, RING-type"|"Zinc finger, RING/FYVE/PHD-type"|Basic-leucine zipper domain
GLYMA18G14750	370.336	392.679	-0.084513	0.49316			537.664	436.02	0.30231	0.018142			480.408	476.492	0.011811	0.91337				GO:0006468//GO:0051234//GO:0051641//GO:0019222//GO:0034645//GO:0051171//GO:0006818//GO:0016070//GO:0046907//GO:0009889//GO:0031326//GO:0019219//GO:0006886//GO:0033036//GO:0048870//GO:0044260//GO:0019538//GO:0046483//GO:0090304//GO:0071704//GO:0009058//GO:0070727//GO:0044238//GO:0006139//GO:0050789//GO:0006464//GO:0055085//GO:0009987//GO:0006355//GO:0043170//GO:0080090//GO:0045184//GO:0015672//GO:…	protein phosphorylation//establishment of localization//cellular localization//regulation of metabolic process//cellular macromolecule biosynthetic process//regulation of nitrogen compound metabolic process//hydrogen transport//RNA metabolic process//intracellular transport//regulation of biosynthetic process//regulation of cellular biosynthetic process//regulation of nucleobase-containing compou…	GO:0044464//GO:0043227//GO:0033177//GO:0005575//GO:0043231//GO:0042995//GO:0032991//GO:0044424//GO:0005623//GO:0043226//GO:0005634//GO:0043229//GO:0016021//GO:0005929//GO:0016469//GO:0043234//GO:0016020//GO:0031514//GO:0031224//GO:0033179//GO:0033176//GO:0044425//GO:0005622	cell part//membrane-bounded organelle//proton-transporting two-sector ATPase complex, proton-transporting domain//cellular_component//intracellular membrane-bounded organelle//cell projection//macromolecular complex//intracellular part//cell//organelle//nucleus//intracellular organelle//integral to membrane//cilium//proton-transporting two-sector ATPase complex//protein complex//membrane//motile …	GO:0003674//GO:0004672//GO:0016740//GO:0032549//GO:0015078//GO:0017016//GO:0005515//GO:0003677//GO:0016301//GO:0017137//GO:0001883//GO:0032555//GO:0003824//GO:0043169//GO:0003676//GO:0015075//GO:0032553//GO:0051020//GO:0022890//GO:0030554//GO:0043167//GO:0003700//GO:0005488//GO:0005215//GO:0000166//GO:0043168//GO:0004674//GO:0022892//GO:0046914//GO:0015077//GO:0031267//GO:0016773//GO:0017076//GO:…	molecular_function//protein kinase activity//transferase activity//ribonucleoside binding//hydrogen ion transmembrane transporter activity//Ras GTPase binding//protein binding//DNA binding//kinase activity//Rab GTPase binding//purine nucleoside binding//purine ribonucleotide binding//catalytic activity//cation binding//nucleic acid binding//ion transmembrane transporter activity//ribonucleotide b…	--	--	-	Cellulose synthase, RING-type zinc finger|"Zinc finger, RING-type"|"Zinc finger, RING/FYVE/PHD-type"|Basic-leucine zipper domain
AT1G22770.1	protein_coding	gigantea protein (GI)	Together with CONSTANTS (CO) and FLOWERING LOCUS T (FT), GIGANTEA promotes flowering under long days in a circadian clock-controlled flowering pathway. GI acts earlier than CO and FT in the pathway by increasing CO and FT mRNA abundance. Located in the nucleus. Regulates several developmental processes, including photoperiod-mediated flowering, phytochrome B signaling, circadian clock, carbohydra…	GIGANTEA (GI); Has 351 Blast hits to 349 proteins in 54 species: Archae - 0; Bacteria - 0; Metazoa - 0; Fungi - 0; Plants - 351; Viruses - 0; Other Eukaryotes - 0 (source: NCBI BLink).
26287658	Glyma02g08680	Glyma02g08680.1	Glyma02g08680.1							AT1G22770.1		FB,GI	gigantea protein (GI)
26343097	Glyma09g07240	Glyma09g07240.2	Glyma09g07240.2							AT1G22770.1		FB,GI	gigantea protein (GI)
26344186	Glyma10g36600	Glyma10g36600.3	Glyma10g36600.3					K12124		AT1G22770.1		FB,GI	gigantea protein (GI)
26339613	Glyma20g30980	Glyma20g30980.2	Glyma20g30980.2					K12124		AT1G22770.1		FB,GI	gigantea protein (GI)
GLYMA02G08680	0	0	NA	NA			0	0	NA	NA			0	0	NA	NA				--	--	--	--	GO:0005488//GO:0003674//GO:0005515	binding//molecular_function//protein binding	--	--	-	-
GLYMA09G07240	36.3596	31.4269	0.21034	0.60664			142.769	70.5055	1.0179	1.5987e-05			112.461	299.173	-1.4116	2.5893e-12				GO:0051704//GO:0044403//GO:0006810//GO:0044419//GO:0008150//GO:0051179//GO:0072519//GO:0051234	multi-organism process//symbiosis, encompassing mutualism through parasitism//transport//interspecies interaction between organisms//biological_process//localization//parasitism//establishment of localization	GO:0016021//GO:0005623//GO:0031224//GO:0005622//GO:0044425//GO:0016020//GO:0005575//GO:0044464	integral to membrane//cell//intrinsic to membrane//intracellular//membrane part//membrane//cellular_component//cell part	GO:0016874//GO:0016881//GO:0019787//GO:0016879//GO:0004842//GO:0003674//GO:0003824	ligase activity//acid-amino acid ligase activity//small conjugating protein ligase activity//ligase activity, forming carbon-nitrogen bonds//ubiquitin-protein ligase activity//molecular_function//catalytic activity	GIGANTEA, GIL1, GIL2, GmGIb; protein GIGANTEA-like; K12124 GIGANTEA	http://www.genome.jp/dbget-bin/www_bget?gmx:100779044	GIGANTEA, GIL1, GIL2, GmGIb	GIGANTEA
GLYMA10G36600	2026.61	1995.64	0.022224	0.75662			1970.79	1380.32	0.51378	3.6742e-05			2224.21	3461.31	-0.63803	3.4185e-09				--	--	--	--	GO:0016772//GO:0034061//GO:0003824//GO:0016779//GO:0016740//GO:0003887//GO:0003674	transferase activity, transferring phosphorus-containing groups//DNA polymerase activity//catalytic activity//nucleotidyltransferase activity//transferase activity//DNA-directed DNA polymerase activity//molecular_function	GIGANTEA, GmGIa; protein GIGANTEA-like; K12124 GIGANTEA	http://www.genome.jp/dbget-bin/www_bget?gmx:100800578	GIGANTEA, GmGIa	GIGANTEA
GLYMA20G30980	1365.52	1608.13	-0.23593	0.0030334			1167.49	893.395	0.38604	0.00020342			1500.51	2529.37	-0.75332	1.533e-11				--	--	--	--	GO:0034061//GO:0016772//GO:0016779//GO:0016740//GO:0003674//GO:0003887//GO:0003824	DNA polymerase activity//transferase activity, transferring phosphorus-containing groups//nucleotidyltransferase activity//transferase activity//molecular_function//DNA-directed DNA polymerase activity//catalytic activity	GIGANTEA, GIL1, GIL2, GmGIb; protein GIGANTEA-like; K12124 GIGANTEA	http://www.genome.jp/dbget-bin/www_bget?gmx:100779044	GIGANTEA, GIL1, GIL2, GmGIb	GIGANTEA
FKF1
AT1G68050.1	protein_coding	flavin-binding, kelch repeat, f box 1	Encodes FKF1, a flavin-binding kelch repeat F box protein, is clock-controlled, regulates transition to flowering. Forms a complex with GI on the CO promoter to regulate CO expression.	flavin-binding, kelch repeat, f box 1 (FKF1); FUNCTIONS IN: ubiquitin-protein ligase activity, signal transducer activity; INVOLVED IN: response to blue light, positive regulation of flower development, circadian rhythm, ubiquitin-dependent protein catabolic process, regulation of transcription; LOCATED IN: cellular_component unknown; EXPRESSED IN: whole plant, root tip, male gametophyte, leaf, p…
26322015	Glyma05g34530	Glyma05g34530.1	Glyma05g34530.1	PF00989,PF00646,PF07646	PTHR23244:SF107,PTHR23244	KOG4693		K12116	GO:0005515,GO:0006355	AT1G68050.1		ADO3,FKF1	flavin-binding, kelch repeat, f box 1
26306999	Glyma08g05130	Glyma08g05130.1	Glyma08g05130.1	PF00989,PF07646,PF00646	PTHR23244,PTHR23244:SF107	KOG4693		K12116	GO:0005515,GO:0006355	AT1G68050.1		ADO3,FKF1	flavin-binding, kelch repeat, f box 1
GLYMA05G34530	174.553	187.894	-0.10625	0.58724			166.611	271.299	-0.7034	0.013584			190.617	267.194	-0.48721	0.010233				GO:0009889//GO:0016070//GO:0031326//GO:0019219//GO:0007154//GO:0046483//GO:0044260//GO:0009058//GO:0090304//GO:0071704//GO:0019222//GO:0034645//GO:0051171//GO:0080090//GO:0043170//GO:0044238//GO:0006139//GO:0050789//GO:0006355//GO:0009987//GO:0065007//GO:0006351//GO:0051716//GO:0006807//GO:0044249//GO:0060255//GO:0018130//GO:0044237//GO:0051252//GO:0050896//GO:0006725//GO:0031323//GO:0008150//GO:…	regulation of biosynthetic process//RNA metabolic process//regulation of cellular biosynthetic process//regulation of nucleobase-containing compound metabolic process//cell communication//heterocycle metabolic process//cellular macromolecule metabolic process//biosynthetic process//nucleic acid metabolic process//organic substance metabolic process//regulation of metabolic process//cellular macro…	--	--	GO:0005515//GO:0003674//GO:0005488//GO:0060089//GO:0004871	protein binding//molecular_function//binding//molecular transducer activity//signal transducer activity	--	--	-	F-box domain, cyclin-like|Kelch repeat type 2|Kelch-type beta propeller|PAC motif|PAS domain
GLYMA08G05130	173.943	169.983	0.03322	0.86956			128.362	209.031	-0.70349	0.0027161			132.454	252.128	-0.92866	4.2777e-06				GO:0009987//GO:0006355//GO:0006139//GO:0050789//GO:0044238//GO:0043170//GO:0080090//GO:0051171//GO:0019222//GO:0034645//GO:0071704//GO:0090304//GO:0009058//GO:0044260//GO:0046483//GO:0019219//GO:0031326//GO:0007154//GO:0016070//GO:0009889//GO:0009059//GO:0010468//GO:0034641//GO:0019438//GO:0023052//GO:2000112//GO:0032774//GO:0010467//GO:0044271//GO:2001141//GO:0007165//GO:0034654//GO:0010556//GO:…	cellular process//regulation of transcription, DNA-dependent//nucleobase-containing compound metabolic process//regulation of biological process//primary metabolic process//macromolecule metabolic process//regulation of primary metabolic process//regulation of nitrogen compound metabolic process//regulation of metabolic process//cellular macromolecule biosynthetic process//organic substance metab…	--	--	GO:0005488//GO:0003674//GO:0005515//GO:0004871//GO:0060089	binding//molecular_function//protein binding//signal transducer activity//molecular transducer activity	adagio protein 3-like; K12116 flavin-binding kelch repeat F-box protein 1	http://www.genome.jp/dbget-bin/www_bget?gmx:100812253	-	F-box domain, cyclin-like|"Galactose oxidase/kelch, beta-propeller"|Kelch repeat type 2|Kelch-type beta propeller|PAC motif|PAS domain
AT5G57360.1	protein_coding	Galactose oxidase/kelch repeat superfamily protein	Encodes clock-associated PAS protein ZTL; Also known as FKF1-like protein 2 or ADAGIO1(ADO1). A protein containing a PAS domain ZTL contributes to the plant fitness (carbon fixation, biomass) by influencing the circadian clock period. ZTL is the F-box component of an SCF complex implicated in the degradation of TOC1.	ZEITLUPE (ZTL); CONTAINS InterPro DOMAIN/s: F-box domain, cyclin-like (InterPro:IPR001810), Galactose oxidase/kelch, beta-propeller (InterPro:IPR011043), Kelch repeat type 1 (InterPro:IPR006652), PAS fold (InterPro:IPR013767), PAS (InterPro:IPR000014), Kelch repeat type 2 (InterPro:IPR011498), Kelch-type beta propeller (InterPro:IPR015915); BEST Arabidopsis thaliana protein match is: LOV KELCH pr…
26341858	Glyma09g06220	Glyma09g06220.1	Glyma09g06220.1	PF01344,PF07646,PF00989	PTHR23244:SF9,PTHR23244	KOG4693		K12115	GO:0006355,GO:0005515	AT5G57360.1		ADO1,FKL2,LKP1,ZTL	Galactose oxidase/kelch repeat superfamily protein
26316110	Glyma13g00860	Glyma13g00860.1	Glyma13g00860.1	PF00646,PF07646,PF00989,PF01344	PTHR23244,PTHR23244:SF9	KOG4693		K12115	GO:0005515,GO:0006355	AT5G57360.1		ADO1,FKL2,LKP1,ZTL	Galactose oxidase/kelch repeat superfamily protein
26331521	Glyma15g17480	Glyma15g17480.1	Glyma15g17480.1	PF07646,PF00989,PF01344,PF00646	PTHR23244,PTHR23244:SF9	KOG4693		K12115	GO:0005515,GO:0006355	AT5G57360.1		ADO1,FKL2,LKP1,ZTL	Galactose oxidase/kelch repeat superfamily protein
26311955	Glyma17g06950	Glyma17g06950.1	Glyma17g06950.1	PF00989,PF01344,PF07646,PF00646	PTHR23244:SF9,PTHR23244	KOG4693		K12115	GO:0005515,GO:0006355	AT5G57360.1		ADO1,FKL2,LKP1,ZTL	Galactose oxidase/kelch repeat superfamily protein
GLYMA09G06220	654.624	668.902	-0.031128	0.7932			887.337	772.161	0.20058	0.071053			906.656	740.022	0.29299	0.020941				GO:0044260//GO:0046483//GO:0090304//GO:0071704//GO:0009058//GO:0016070//GO:0009889//GO:0031326//GO:0019219//GO:0007154//GO:0019222//GO:0034645//GO:0051171//GO:0043170//GO:0080090//GO:0009987//GO:0006355//GO:0044238//GO:0006139//GO:0050789//GO:0044249//GO:0006351//GO:0065007//GO:0006807//GO:0051716//GO:0006725//GO:0031323//GO:0060255//GO:0018130//GO:0050896//GO:0044237//GO:0051252//GO:0010467//GO:…	cellular macromolecule metabolic process//heterocycle metabolic process//nucleic acid metabolic process//organic substance metabolic process//biosynthetic process//RNA metabolic process//regulation of biosynthetic process//regulation of cellular biosynthetic process//regulation of nucleobase-containing compound metabolic process//cell communication//regulation of metabolic process//cellular macro…	--	--	GO:0005515//GO:0003674//GO:0005488//GO:0060089//GO:0004871	protein binding//molecular_function//binding//molecular transducer activity//signal transducer activity	--	--	-	F-box domain, cyclin-like|Kelch-type beta propeller|PAC motif|PAS domain
GLYMA13G00860	874.907	845.616	0.049127	0.60426			931.113	973.389	-0.064061	0.53014			1021.56	969.644	0.07525	0.54446				GO:0006355//GO:0009987//GO:0044238//GO:0050789//GO:0006139//GO:0080090//GO:0043170//GO:0019222//GO:0034645//GO:0051171//GO:0046483//GO:0044260//GO:0009058//GO:0090304//GO:0071704//GO:0009889//GO:0016070//GO:0031326//GO:0019219//GO:0007154//GO:0019438//GO:0010468//GO:0034641//GO:0009059//GO:2000112//GO:0023052//GO:2001141//GO:0010467//GO:0044271//GO:0032774//GO:0008150//GO:0050794//GO:0034654//GO:…	regulation of transcription, DNA-dependent//cellular process//primary metabolic process//regulation of biological process//nucleobase-containing compound metabolic process//regulation of primary metabolic process//macromolecule metabolic process//regulation of metabolic process//cellular macromolecule biosynthetic process//regulation of nitrogen compound metabolic process//heterocycle metabolic p…	--	--	GO:0005488//GO:0003674//GO:0005515//GO:0004871//GO:0060089	binding//molecular_function//protein binding//signal transducer activity//molecular transducer activity	--	--	-	F-box domain, cyclin-like|Kelch-type beta propeller|PAC motif|PAS domain
GLYMA15G17480	798.627	767.743	0.056897	0.54727			948.109	955.614	-0.011375	0.91231			848.766	858.357	-0.01621	0.89842				GO:0019222//GO:0034645//GO:0051171//GO:0046483//GO:0044260//GO:0009058//GO:0071704//GO:0090304//GO:0009889//GO:0016070//GO:0019219//GO:0031326//GO:0007154//GO:0006355//GO:0009987//GO:0044238//GO:0006139//GO:0050789//GO:0080090//GO:0043170//GO:0006725//GO:0031323//GO:0060255//GO:0018130//GO:0044237//GO:0051252//GO:0050896//GO:0044249//GO:0065007//GO:0006351//GO:0051716//GO:0006807//GO:0019438//GO:…	regulation of metabolic process//cellular macromolecule biosynthetic process//regulation of nitrogen compound metabolic process//heterocycle metabolic process//cellular macromolecule metabolic process//biosynthetic process//organic substance metabolic process//nucleic acid metabolic process//regulation of biosynthetic process//RNA metabolic process//regulation of nucleobase-containing compound me…	--	--	GO:0003674//GO:0005515//GO:0005488//GO:0060089//GO:0004871	molecular_function//protein binding//binding//molecular transducer activity//signal transducer activity	--	--	-	F-box domain, cyclin-like|"Galactose oxidase/kelch, beta-propeller"|Kelch-type beta propeller|PAC motif|PAS domain
GLYMA17G06950	655.029	639.384	0.034875	0.74449			804.32	913.474	-0.18359	0.088916			861.631	844.627	0.028756	0.81372				GO:0023052//GO:2000112//GO:0009059//GO:0034641//GO:0010468//GO:0019438//GO:0007165//GO:0010556//GO:0008152//GO:0034654//GO:0050794//GO:0008150//GO:0032774//GO:0044271//GO:0010467//GO:2001141//GO:0050896//GO:0051252//GO:0044237//GO:0018130//GO:0060255//GO:0031323//GO:0006725//GO:0006807//GO:0051716//GO:0006351//GO:0065007//GO:0044249//GO:0006139//GO:0050789//GO:0044238//GO:0009987//GO:0006355//GO:…	signaling//regulation of cellular macromolecule biosynthetic process//macromolecule biosynthetic process//cellular nitrogen compound metabolic process//regulation of gene expression//aromatic compound biosynthetic process//signal transduction//regulation of macromolecule biosynthetic process//metabolic process//nucleobase-containing compound biosynthetic process//regulation of cellular process//b…	--	--	GO:0004871//GO:0060089//GO:0005488//GO:0003674//GO:0005515	signal transducer activity//molecular transducer activity//binding//molecular_function//protein binding	--	--	-	F-box domain, cyclin-like|"Galactose oxidase/kelch, beta-propeller"|Kelch-type beta propeller|PAC motif|PAS domain
AT4G34530.1	protein_coding	cryptochrome-interacting basic-helix-loop-helix 1	Encodes a transcription factor CIB1 (cryptochrome-interacting basic-helix-loop-helix). CIB1 interacts with CRY2 (cryptochrome 2) in a blue light-specific manner in yeast and Arabidopsis cells, and it acts together with additional CIB1-related proteins to promote CRY2-dependent floral initiation. CIB1 positively regulates FT expression.	cryptochrome-interacting basic-helix-loop-helix 1 (CIB1); CONTAINS InterPro DOMAIN/s: Helix-loop-helix DNA-binding domain (InterPro:IPR001092), Helix-loop-helix DNA-binding (InterPro:IPR011598); BEST Arabidopsis thaliana protein match is: basic helix-loop-helix (bHLH) DNA-binding superfamily protein (TAIR:AT1G68920.2); Has 2243 Blast hits to 2231 proteins in 129 species: Archae - 0; Bacteria - 9;…
26303385	Glyma04g01400	Glyma04g01400.1	Glyma04g01400.1	PF00010	PTHR12565:SF7,PTHR12565				GO:0030528,GO:0006355	AT4G34530.1		CIB1	cryptochrome-interacting basic-helix-loop-helix 1
26301995	Glyma06g01430	Glyma06g01430.1	Glyma06g01430.1	PF00010	PTHR12565,PTHR12565:SF7				GO:0030528,GO:0006355	AT4G34530.1		CIB1	cryptochrome-interacting basic-helix-loop-helix 1
26296443	Glyma11g12450	Glyma11g12450.1	Glyma11g12450.1	PF00010	PTHR12565:SF7,PTHR12565				GO:0030528,GO:0006355	AT4G34530.1		CIB1	cryptochrome-interacting basic-helix-loop-helix 1
26294499	Glyma12g04670	Glyma12g04670.1	Glyma12g04670.1	PF00010	PTHR12565:SF7,PTHR12565				GO:0030528,GO:0006355	AT4G34530.1		CIB1	cryptochrome-interacting basic-helix-loop-helix 1
GLYMA04G01400	238.399	315.678	-0.40508	0.0049765	0.13184	FALSE	109.913	108.72	0.015743	1			69.4978	78.3779	-0.17348	0.59134				--	--	--	--	GO:0005515//GO:0003674//GO:0005488//GO:0046983	protein binding//molecular_function//binding//protein dimerization activity	--	--	-	Myc-type, basic helix-loop-helix (bHLH) domain
GLYMA06G01430	590.227	741.026	-0.32825	0.0011412			545.613	523.648	0.05928	0.64807			457.738	459.136	-0.0043989	0.98274				--	--	--	--	GO:0005515//GO:0003674//GO:0005488//GO:0046983	protein binding//molecular_function//binding//protein dimerization activity	transcription factor bHLH63-like	http://www.genome.jp/dbget-bin/www_bget?gmx:100819517	-	Myc-type, basic helix-loop-helix (bHLH) domain
GLYMA11G12450	365.747	435.415	-0.25155	0.043347			96.0045	146.067	-0.60546	0.0065555			114.687	236.353	-1.0432	6.3658e-07				GO:0051171//GO:0019222//GO:0034645//GO:0071704//GO:0090304//GO:0009058//GO:0044260//GO:0046483//GO:0019219//GO:0031326//GO:0016070//GO:0009889//GO:0009987//GO:0006355//GO:0050789//GO:0006139//GO:0044238//GO:0043170//GO:0080090//GO:0006725//GO:0031323//GO:0044237//GO:0051252//GO:0060255//GO:0018130//GO:0044249//GO:0006807//GO:0006351//GO:0065007//GO:0009059//GO:0010468//GO:0034641//GO:0019438//GO:…	regulation of nitrogen compound metabolic process//regulation of metabolic process//cellular macromolecule biosynthetic process//organic substance metabolic process//nucleic acid metabolic process//biosynthetic process//cellular macromolecule metabolic process//heterocycle metabolic process//regulation of nucleobase-containing compound metabolic process//regulation of cellular biosynthetic proces…	GO:0043227//GO:0044464//GO:0043231//GO:0005575//GO:0044424//GO:0005623//GO:0043229//GO:0043226//GO:0005634//GO:0005622	membrane-bounded organelle//cell part//intracellular membrane-bounded organelle//cellular_component//intracellular part//cell//intracellular organelle//organelle//nucleus//intracellular	GO:0003674//GO:0005515//GO:0003677//GO:0003676//GO:0005488//GO:0097159//GO:0046983	molecular_function//protein binding//DNA binding//nucleic acid binding//binding//organic cyclic compound binding//protein dimerization activity	transcription factor bHLH49-like	http://www.genome.jp/dbget-bin/www_bget?gmx:100794256	-	Myc-type, basic helix-loop-helix (bHLH) domain
GLYMA12G04670	1224.74	1408.44	-0.20163	0.013684			247.201	286.51	-0.2129	0.18064			393.253	625.625	-0.66984	4.1725e-06				--	--	--	--	GO:0046983//GO:0003674//GO:0005515//GO:0005488	protein dimerization activity//molecular_function//protein binding//binding	transcription factor bHLH49-like	http://www.genome.jp/dbget-bin/www_bget?gmx:100815751	-	Myc-type, basic helix-loop-helix (bHLH) domain|-
AT5G61380.1	protein_coding	CCT motif -containing response regulator protein	Pseudo response regulator involved in the generation of circadian rhythms. TOC1 appears to shorten the period of circumnutation speed. TOC1 contributes to the plant fitness (carbon fixation, biomass) by influencing the circadian clock period. PRR3 may increase the stability of TOC1 by preventing interactions between TOC1 and the F-box protein ZTL. Expression of TOC1 is correlated with rhythmic ch…	TIMING OF CAB EXPRESSION 1 (TOC1); CONTAINS InterPro DOMAIN/s: CheY-like (InterPro:IPR011006), Signal transduction response regulator, receiver domain (InterPro:IPR001789), CCT domain (InterPro:IPR010402); BEST Arabidopsis thaliana protein match is: pseudo-response regulator 3 (TAIR:AT5G60100.3); Has 1807 Blast hits to 1807 proteins in 277 species: Archae - 0; Bacteria - 0; Metazoa - 736; Fungi -…
26304337	Glyma04g33110	Glyma04g33110.1	Glyma04g33110.1	PF06203,PF00072	PTHR26402			K12127	GO:0000156,GO:0000160,GO:0006355,GO:0005515	AT5G61380.1		APRR1,AtTOC1,PRR1,TOC1	CCT motif -containing response regulator protein
26320384	Glyma05g00880	Glyma05g00880.2	Glyma05g00880.2	PF06203,PF00072	PTHR26402				GO:0000156,GO:0000160,GO:0006355,GO:0005515	AT5G61380.1		APRR1,AtTOC1,PRR1,TOC1	CCT motif -containing response regulator protein
26299801	Glyma06g21120	Glyma06g21120.1	Glyma06g21120.1	PF06203,PF00072	PTHR26402			K12127	GO:0000156,GO:0000160,GO:0006355,GO:0005515	AT5G61380.1		APRR1,AtTOC1,PRR1,TOC1	CCT motif -containing response regulator protein
26312226	Glyma17g11040	Glyma17g11040.3	Glyma17g11040.3	PF00072,PF06203	PTHR26402			K12127	GO:0000156,GO:0000160,GO:0006355,GO:0005515	AT5G61380.1		APRR1,AtTOC1,PRR1,TOC1	CCT motif -containing response regulator protein
GLYMA04G33110	717.634	727.342	-0.019386	0.85887			849.082	907.595	-0.096144	0.37812			695.266	775.018	-0.15667	0.24287				GO:0016070//GO:0009889//GO:0007154//GO:0031326//GO:0019219//GO:0044260//GO:0046483//GO:0090304//GO:0071704//GO:0009058//GO:0034645//GO:0019222//GO:0051171//GO:0043170//GO:0080090//GO:0044238//GO:0050789//GO:0006139//GO:0009987//GO:0006355//GO:0006351//GO:0065007//GO:0006807//GO:0051716//GO:0044249//GO:0018130//GO:0060255//GO:0050896//GO:0051252//GO:0044237//GO:0031323//GO:0006725//GO:0008152//GO:…	RNA metabolic process//regulation of biosynthetic process//cell communication//regulation of cellular biosynthetic process//regulation of nucleobase-containing compound metabolic process//cellular macromolecule metabolic process//heterocycle metabolic process//nucleic acid metabolic process//organic substance metabolic process//biosynthetic process//cellular macromolecule biosynthetic process//re…	GO:0005575//GO:0044423//GO:0019013//GO:0019028//GO:0019012	cellular_component//virion part//viral nucleocapsid//viral capsid//virion	GO:0005515//GO:0003674//GO:0005488//GO:0000156//GO:0060089//GO:0004871	protein binding//molecular_function//binding//two-component response regulator activity//molecular transducer activity//signal transducer activity	--	--	-	Signal transduction response regulator, receiver domain|CCT domain|CheY-like superfamily
GLYMA05G00880	1296.27	1401.86	-0.11298	0.16861			972.472	1089.35	-0.16374	0.11904			816.319	857.682	-0.07131	0.58465				GO:0009987//GO:0006355//GO:0044238//GO:0050789//GO:0006139//GO:0043170//GO:0080090//GO:0034645//GO:0019222//GO:0051171//GO:0044260//GO:0046483//GO:0071704//GO:0090304//GO:0009058//GO:0016070//GO:0009889//GO:0007154//GO:0019219//GO:0031326//GO:0019438//GO:0009059//GO:0034641//GO:0010468//GO:2000112//GO:0000160//GO:0023052//GO:0044271//GO:0010467//GO:2001141//GO:0032774//GO:0008152//GO:0010556//GO:…	cellular process//regulation of transcription, DNA-dependent//primary metabolic process//regulation of biological process//nucleobase-containing compound metabolic process//macromolecule metabolic process//regulation of primary metabolic process//cellular macromolecule biosynthetic process//regulation of metabolic process//regulation of nitrogen compound metabolic process//cellular macromolecule …	--	--	GO:0005488//GO:0003674//GO:0005515//GO:0004871//GO:0060089//GO:0000156	binding//molecular_function//protein binding//signal transducer activity//molecular transducer activity//two-component response regulator activity	--	--	-	Signal transduction response regulator, receiver domain|CCT domain|CheY-like superfamily
GLYMA06G21120	268.228	285.901	-0.092057	0.52591			522.273	503.213	0.053636	0.67663			433.786	466.333	-0.10438	0.49662				GO:0006355//GO:0009987//GO:0044238//GO:0050789//GO:0006139//GO:0080090//GO:0043170//GO:0034645//GO:0019222//GO:0051171//GO:0046483//GO:0044260//GO:0009058//GO:0071704//GO:0090304//GO:0009889//GO:0016070//GO:0007154//GO:0019219//GO:0031326//GO:0019438//GO:0034641//GO:0010468//GO:0009059//GO:2000112//GO:0000160//GO:0023052//GO:2001141//GO:0044271//GO:0010467//GO:0032774//GO:0050794//GO:0008150//GO:…	regulation of transcription, DNA-dependent//cellular process//primary metabolic process//regulation of biological process//nucleobase-containing compound metabolic process//regulation of primary metabolic process//macromolecule metabolic process//cellular macromolecule biosynthetic process//regulation of metabolic process//regulation of nitrogen compound metabolic process//heterocycle metabolic p…	GO:0019013//GO:0044423//GO:0005575//GO:0016020//GO:0019012//GO:0019028	viral nucleocapsid//virion part//cellular_component//membrane//virion//viral capsid	GO:0005488//GO:0003674//GO:0005515//GO:0004871//GO:0060089//GO:0000156	binding//molecular_function//protein binding//signal transducer activity//molecular transducer activity//two-component response regulator activity	--	--	-	Signal transduction response regulator, receiver domain|CCT domain|CheY-like superfamily
GLYMA17G11040	475.665	480.785	-0.015445	0.90623			395.952	425.258	-0.10301	0.47			309.701	374.523	-0.27418	0.1526				GO:0050789//GO:0006139//GO:0044238//GO:0006355//GO:0009987//GO:0080090//GO:0043170//GO:0051171//GO:0034645//GO:0019222//GO:0007154//GO:0019219//GO:0031326//GO:0009889//GO:0016070//GO:0009058//GO:0071704//GO:0090304//GO:0046483//GO:0044260//GO:0000160//GO:0023052//GO:2000112//GO:0034641//GO:0010468//GO:0009059//GO:0019438//GO:0007165//GO:0050794//GO:0008150//GO:0008152//GO:0010556//GO:0034654//GO:…	regulation of biological process//nucleobase-containing compound metabolic process//primary metabolic process//regulation of transcription, DNA-dependent//cellular process//regulation of primary metabolic process//macromolecule metabolic process//regulation of nitrogen compound metabolic process//cellular macromolecule biosynthetic process//regulation of metabolic process//cell communication//reg…	--	--	GO:0005488//GO:0003674//GO:0005515//GO:0004871//GO:0000156//GO:0060089	binding//molecular_function//protein binding//signal transducer activity//two-component response regulator activity//molecular transducer activity	--	--	-	Signal transduction response regulator, receiver domain|CCT domain|CheY-like superfamily
AT1G01060.1	protein_coding	Homeodomain-like superfamily protein	LHY encodes a myb-related putative transcription factor involved in circadian rhythm along with another myb transcription factor CCA1	LATE ELONGATED HYPOCOTYL (LHY); CONTAINS InterPro DOMAIN/s: SANT, DNA-binding (InterPro:IPR001005), Homeodomain-like (InterPro:IPR009057), Myb, DNA-binding (InterPro:IPR014778), HTH transcriptional regulator, Myb-type, DNA-binding (InterPro:IPR017930), Myb-like DNA-binding domain, SHAQKYF class (InterPro:IPR006447); BEST Arabidopsis thaliana protein match is: circadian clock associated 1 (TAIR:AT…
26336323	Glyma03g42260	Glyma03g42260.4	Glyma03g42260.4	PF00249	PTHR12802,PTHR12802:SF29				GO:0003677	AT1G01060.1		LHY,LHY1	Homeodomain-like superfamily protein
26328844	Glyma19g45030	Glyma19g45030.1	Glyma19g45030.1	PF00249	PTHR12802,PTHR12802:SF29				GO:0003677	AT1G01060.1		LHY,LHY1	Homeodomain-like superfamily protein
GLYMA03G42260	2978.11	2818.54	0.079449	0.24007			12731.1	10645.1	0.25817	0.0013575			8206.67	6050.43	0.43976	1.209e-05				--	--	--	--	GO:0003682//GO:0005488//GO:0003674	chromatin binding//binding//molecular_function	MYB114, LCL2; MYB transcription factor MYB114; K12133 MYB-related transcription factor LHY	http://www.genome.jp/dbget-bin/www_bget?gmx:778086	-	Myb domain, plants|Homeodomain-like|Myb domain|SANT/Myb domain
GLYMA19G45030	637.604	709.543	-0.15423	0.13183			3596.15	2799.19	0.36145	3.389e-05			2832.06	2033.05	0.4782	9.6785e-06				--	--	--	--	GO:0005488//GO:0003674//GO:0003682	binding//molecular_function//chromatin binding	MYB156; MYB transcription factor MYB156; K12133 MYB-related transcription factor LHY	http://www.genome.jp/dbget-bin/www_bget?gmx:780540	-	Myb domain, plants|Homeodomain-like|Myb domain|SANT/Myb domain
AT1G01060.4	protein_coding	Homeodomain-like superfamily protein	LHY encodes a myb-related putative transcription factor involved in circadian rhythm along with another myb transcription factor CCA1	LATE ELONGATED HYPOCOTYL (LHY); CONTAINS InterPro DOMAIN/s: SANT, DNA-binding (InterPro:IPR001005), Myb, DNA-binding (InterPro:IPR014778), Homeodomain-like (InterPro:IPR009057), Myb-like DNA-binding domain, SHAQKYF class (InterPro:IPR006447), HTH transcriptional regulator, Myb-type, DNA-binding (InterPro:IPR017930); BEST Arabidopsis thaliana protein match is: circadian clock associated 1 (TAIR:AT…
26349981	Glyma07g05410	Glyma07g05410.4	Glyma07g05410.4	PF00249	PTHR12802,PTHR12802:SF29			K12133	GO:0003677	AT1G01060.4		LHY,LHY1	Homeodomain-like superfamily protein
26353503	Glyma16g01980	Glyma16g01980.1	Glyma16g01980.1	PF00249	PTHR12802:SF29,PTHR12802			K12133	GO:0003677	AT1G01060.4		LHY,LHY1	Homeodomain-like superfamily protein
GLYMA16G01980	8676.02	9005.45	-0.053764	0.37511			21400.9	18418	0.21655	0.0063361			18601.3	15466.9	0.26622	0.0065176				--	--	--	--	GO:0003682//GO:0005488//GO:0003674	chromatin binding//binding//molecular_function	--	--	-	Myb domain, plants|Homeodomain-like|Myb domain|SANT/Myb domain
GLYMA07G05410	3655.1	4102.09	-0.16645	0.012161			8317.38	8202.28	0.020104	0.79148			7626.55	7043.39	0.11476	0.25678				--	--	--	--	GO:0005488//GO:0003674//GO:0003682	binding//molecular_function//chromatin binding	--	--	-	Myb domain, plants|Homeodomain-like|Myb domain|SANT/Myb domain
CSNK2A
AT2G23070.1	protein_coding	Protein kinase superfamily protein		Protein kinase superfamily protein; FUNCTIONS IN: protein serine/threonine kinase activity, protein kinase activity, kinase activity, ATP binding; INVOLVED IN: protein amino acid phosphorylation; LOCATED IN: chloroplast; EXPRESSED IN: 24 plant structures; EXPRESSED DURING: 15 growth stages; CONTAINS InterPro DOMAIN/s: Protein kinase, ATP binding site (InterPro:IPR017441), Protein kinase, catalyti…
26312329	Glyma17g17520	Glyma17g17520.1	Glyma17g17520.1	PF00069	PTHR24054,PTHR24054:SF37	KOG0668	2.7.11.1	K03097	GO:0004672,GO:0005524,GO:0006468	AT2G23070.1			Protein kinase superfamily protein
26322467	Glyma05g22320	Glyma05g22320.2	Glyma05g22320.2	PF00069	PTHR24054,PTHR24054:SF37	KOG0668	2.7.11.1	K03097	GO:0004672,GO:0005524,GO:0006468	AT2G23070.1			Protein kinase superfamily protein
GLYMA05G22320	1027.74	1005.46	0.031621	0.71601			1067.45	1142.47	-0.09799	0.34865			992.46	799.115	0.31261	0.012087				GO:0006464//GO:0044238//GO:0033692//GO:0009987//GO:0043170//GO:0006468//GO:0034645//GO:0034637//GO:0005975//GO:0009058//GO:0071704//GO:0019538//GO:0044260//GO:0000271//GO:0009059//GO:0016051//GO:0008150//GO:0044264//GO:0044255//GO:0008152//GO:0006796//GO:0008653//GO:0009103//GO:0044237//GO:0044267//GO:0044262//GO:0008610//GO:0016310//GO:0005976//GO:0044249//GO:0043412//GO:0006793//GO:0006629	protein modification process//primary metabolic process//cellular polysaccharide biosynthetic process//cellular process//macromolecule metabolic process//protein phosphorylation//cellular macromolecule biosynthetic process//cellular carbohydrate biosynthetic process//carbohydrate metabolic process//biosynthetic process//organic substance metabolic process//protein metabolic process//cellular macr…	GO:0005575//GO:0016020	cellular_component//membrane	GO:0032553//GO:0003824//GO:0001883//GO:0032555//GO:0043167//GO:0030554//GO:0005488//GO:0032549//GO:0016740//GO:0004672//GO:0003674//GO:0016301//GO:0032550//GO:0035639//GO:0097159//GO:0005524//GO:0032559//GO:0001882//GO:0016772//GO:0043168//GO:0000166//GO:0017076//GO:0016773	ribonucleotide binding//catalytic activity//purine nucleoside binding//purine ribonucleotide binding//ion binding//adenyl nucleotide binding//binding//ribonucleoside binding//transferase activity//protein kinase activity//molecular_function//kinase activity//purine ribonucleoside binding//purine ribonucleoside triphosphate binding//organic cyclic compound binding//ATP binding//adenyl ribonucleoti…	--	--	-	Protein kinase, ATP binding site|"Protein kinase, catalytic domain"|"Serine/threonine- / dual specificity protein kinase, catalytic domain"|"Serine/threonine-protein kinase, active site"|Protein kinase-like domain
GLYMA17G17520	1080.31	1025.24	0.075489	0.38935			1083.9	1711.46	-0.659	0.01234			1084.15	1485.51	-0.45439	0.00014325				GO:0044238//GO:0006464//GO:0009987//GO:0033692//GO:0043170//GO:0006468//GO:0034637//GO:0034645//GO:0005975//GO:0044260//GO:0019538//GO:0071704//GO:0009058//GO:0016051//GO:0009059//GO:0000271//GO:0008152//GO:0006796//GO:0008653//GO:0008150//GO:0044264//GO:0044255//GO:0009103//GO:0008610//GO:0044262//GO:0044237//GO:0044267//GO:0016310//GO:0005976//GO:0006629//GO:0006793//GO:0043412//GO:0044249	primary metabolic process//protein modification process//cellular process//cellular polysaccharide biosynthetic process//macromolecule metabolic process//protein phosphorylation//cellular carbohydrate biosynthetic process//cellular macromolecule biosynthetic process//carbohydrate metabolic process//cellular macromolecule metabolic process//protein metabolic process//organic substance metabolic pr…	GO:0005575//GO:0016020	cellular_component//membrane	GO:0032555//GO:0001883//GO:0003824//GO:0032553//GO:0030554//GO:0043167//GO:0005488//GO:0003674//GO:0004672//GO:0032549//GO:0016740//GO:0016301//GO:0097159//GO:0035639//GO:0032550//GO:0005524//GO:0001882//GO:0032559//GO:0016772//GO:0000166//GO:0043168//GO:0016773//GO:0017076	purine ribonucleotide binding//purine nucleoside binding//catalytic activity//ribonucleotide binding//adenyl nucleotide binding//ion binding//binding//molecular_function//protein kinase activity//ribonucleoside binding//transferase activity//kinase activity//organic cyclic compound binding//purine ribonucleoside triphosphate binding//purine ribonucleoside binding//ATP binding//nucleoside binding/…	casein kinase II subunit alpha, chloroplastic-like; K03097 casein kinase II subunit alpha [EC:2.7.11.1]	http://www.genome.jp/dbget-bin/www_bget?gmx:100817795	-	Protein kinase, ATP binding site|"Protein kinase, catalytic domain"|"Serine/threonine- / dual specificity protein kinase, catalytic domain"|"Serine/threonine-protein kinase, active site"|Protein kinase-like domain
AT3G16500.1	protein_coding	phytochrome-associated protein 1	phytochrome-associated protein 1 (PAP1)	phytochrome-associated protein 1 (PAP1); FUNCTIONS IN: sequence-specific DNA binding transcription factor activity; INVOLVED IN: response to auxin stimulus; LOCATED IN: nucleus; EXPRESSED IN: 22 plant structures; EXPRESSED DURING: 13 growth stages; CONTAINS InterPro DOMAIN/s: Aux/IAA-ARF-dimerisation (InterPro:IPR011525), AUX/IAA protein (InterPro:IPR003311); BEST Arabidopsis thaliana protein mat…
26349816	Glyma07g01800	Glyma07g01800.1	Glyma07g01800.1	PF02309					GO:0006355,GO:0005634	AT3G16500.1		IAA26,PAP1	phytochrome-associated protein 1
26310180	Glyma08g21461	Glyma08g21461.1	Glyma08g21461.1	PF02309					GO:0006355,GO:0005634	AT3G16500.1		IAA26,PAP1	phytochrome-associated protein 1
26319231	Glyma13g43050	Glyma13g43050.3	Glyma13g43050.3	PF02309					GO:0006355,GO:0005634	AT3G16500.1		IAA26,PAP1	phytochrome-associated protein 1
26331899	Glyma15g02350	Glyma15g02350.1	Glyma15g02350.1	PF02309					GO:0006355,GO:0005634	AT3G16500.1		IAA26,PAP1	phytochrome-associated protein 1
GLYMA07G01800	104.889	139.279	-0.40913	0.050707			285.982	235.395	0.28084	0.084243			263.666	269.306	-0.030531	0.86296				GO:0044260//GO:0046483//GO:0090304//GO:0071704//GO:0009058//GO:0016070//GO:0009889//GO:0031326//GO:0019219//GO:0034645//GO:0019222//GO:0051171//GO:0043170//GO:0080090//GO:0009987//GO:0006355//GO:0044238//GO:0006139//GO:0050789//GO:0044249//GO:0006351//GO:0065007//GO:0006807//GO:0031323//GO:0006725//GO:0018130//GO:0060255//GO:0051252//GO:0044237//GO:0044271//GO:0010467//GO:2001141//GO:0032774//GO:…	cellular macromolecule metabolic process//heterocycle metabolic process//nucleic acid metabolic process//organic substance metabolic process//biosynthetic process//RNA metabolic process//regulation of biosynthetic process//regulation of cellular biosynthetic process//regulation of nucleobase-containing compound metabolic process//cellular macromolecule biosynthetic process//regulation of metaboli…	GO:0043231//GO:0005575//GO:0043227//GO:0044464//GO:0044424//GO:0043226//GO:0005634//GO:0043229//GO:0005623//GO:0005622	intracellular membrane-bounded organelle//cellular_component//membrane-bounded organelle//cell part//intracellular part//organelle//nucleus//intracellular organelle//cell//intracellular	--	--	--	--	-	AUX/IAA protein|Aux/IAA-ARF-dimerisation
GLYMA08G21461	59.9196	69.4172	-0.21227	0.46739			198.961	191.253	0.057002	0.77382			303.708	301.83	0.0089487	0.97251				GO:0006725//GO:0031323//GO:0060255//GO:0018130//GO:0044237//GO:0051252//GO:0044249//GO:0065007//GO:0006351//GO:0006807//GO:0019438//GO:0010468//GO:0034641//GO:0009059//GO:2000112//GO:2001141//GO:0010467//GO:0044271//GO:0032774//GO:0008150//GO:0050794//GO:0034654//GO:0008152//GO:0010556//GO:0019222//GO:0034645//GO:0051171//GO:0046483//GO:0044260//GO:0009058//GO:0090304//GO:0071704//GO:0009889//GO:…	cellular aromatic compound metabolic process//regulation of cellular metabolic process//regulation of macromolecule metabolic process//heterocycle biosynthetic process//cellular metabolic process//regulation of RNA metabolic process//cellular biosynthetic process//biological regulation//transcription, DNA-dependent//nitrogen compound metabolic process//aromatic compound biosynthetic process//regu…	GO:0005623//GO:0005634//GO:0043226//GO:0043229//GO:0005622//GO:0043227//GO:0044464//GO:0043231//GO:0005575//GO:0044424	cell//nucleus//organelle//intracellular organelle//intracellular//membrane-bounded organelle//cell part//intracellular membrane-bounded organelle//cellular_component//intracellular part	--	--	--	--	-	AUX/IAA protein|Aux/IAA-ARF-dimerisation
GLYMA13G43050	591.167	532.607	0.15049	0.16745			2884.19	2941.46	-0.028368	0.85134			2028.79	2397.69	-0.24103	0.092931				GO:0034645//GO:0019222//GO:0051171//GO:0009889//GO:0016070//GO:0019219//GO:0031326//GO:0046483//GO:0019538//GO:0044260//GO:0009058//GO:0071704//GO:0090304//GO:0044238//GO:0050789//GO:0006139//GO:0006355//GO:0009987//GO:0006412//GO:0080090//GO:0043170//GO:0018130//GO:0060255//GO:0051252//GO:0044237//GO:0044267//GO:0031323//GO:0006725//GO:0065007//GO:0006351//GO:0006807//GO:0044249//GO:2000112//GO:…	cellular macromolecule biosynthetic process//regulation of metabolic process//regulation of nitrogen compound metabolic process//regulation of biosynthetic process//RNA metabolic process//regulation of nucleobase-containing compound metabolic process//regulation of cellular biosynthetic process//heterocycle metabolic process//protein metabolic process//cellular macromolecule metabolic process//bi…	GO:0044464//GO:0043232//GO:0043227//GO:0005575//GO:0043231//GO:0043228//GO:0032991//GO:0044424//GO:0044444//GO:0005737//GO:0005623//GO:0005634//GO:0043226//GO:0043229//GO:0005840//GO:0005622//GO:0030529	cell part//intracellular non-membrane-bounded organelle//membrane-bounded organelle//cellular_component//intracellular membrane-bounded organelle//non-membrane-bounded organelle//macromolecular complex//intracellular part//cytoplasmic part//cytoplasm//cell//nucleus//organelle//intracellular organelle//ribosome//intracellular//ribonucleoprotein complex	GO:0003674//GO:0003735//GO:0005198	molecular_function//structural constituent of ribosome//structural molecule activity	--	--	-	AUX/IAA protein|Aux/IAA-ARF-dimerisation
GLYMA15G02350	814.511	890.002	-0.12787	0.17636			2200.02	2420.63	-0.13787	0.12799			2382.6	2441.34	-0.035135	0.75266				GO:0008150//GO:0050794//GO:0034654//GO:0008152//GO:0010556//GO:0032774//GO:2001141//GO:0010467//GO:0044271//GO:2000112//GO:0010468//GO:0034641//GO:0009059//GO:0019438//GO:0006807//GO:0065007//GO:0006351//GO:0044249//GO:0044237//GO:0051252//GO:0060255//GO:0018130//GO:0006725//GO:0031323//GO:0080090//GO:0043170//GO:0050789//GO:0006139//GO:0044238//GO:0006355//GO:0009987//GO:0019219//GO:0031326//GO:…	biological_process//regulation of cellular process//nucleobase-containing compound biosynthetic process//metabolic process//regulation of macromolecule biosynthetic process//RNA biosynthetic process//regulation of RNA biosynthetic process//gene expression//cellular nitrogen compound biosynthetic process//regulation of cellular macromolecule biosynthetic process//regulation of gene expression//cel…	GO:0005622//GO:0043229//GO:0005634//GO:0043226//GO:0005623//GO:0044424//GO:0005575//GO:0043231//GO:0044464//GO:0043227	intracellular//intracellular organelle//nucleus//organelle//cell//intracellular part//cellular_component//intracellular membrane-bounded organelle//cell part//membrane-bounded organelle	--	--	--	--	-	AUX/IAA protein|Aux/IAA-ARF-dimerisation
CHS
AT5G13930.1	protein_coding	Chalcone and stilbene synthase family protein	Encodes chalcone synthase (CHS), a key enzyme involved in the biosynthesis of flavonoids. Required for the accumulation of purple anthocyanins in leaves and stems. Also involved in the regulation of auxin transport and the modulation of root gravitropism.	TRANSPARENT TESTA 4 (TT4); FUNCTIONS IN: naringenin-chalcone synthase activity; INVOLVED IN: in 11 processes; LOCATED IN: plant-type vacuole membrane, endoplasmic reticulum, nucleus; EXPRESSED IN: 22 plant structures; EXPRESSED DURING: 14 growth stages; CONTAINS InterPro DOMAIN/s: Chalcone/stilbene synthase, N-terminal (InterPro:IPR001099), Thiolase-like (InterPro:IPR016039), Polyketide synthase,…
26298068	Glyma11g01350	Glyma11g01350.1	Glyma11g01350.1	PF00195,PF02797	PTHR11877,PTHR11877:SF9		2.3.1.74	K00660	GO:0016746,GO:0009058,GO:0016747,GO:0006633,GO:0016020,GO:0008610,GO:0004315,GO:0008415	AT5G13930.1		ATCHS,CHS,TT4	Chalcone and stilbene synthase family protein
26316388	Glyma13g09640	Glyma13g09640.2	Glyma13g09640.2	PF02797,PF00195	PTHR11877,PTHR11877:SF9				GO:0016746,GO:0009058,GO:0008415	AT5G13930.1		ATCHS,CHS,TT4	Chalcone and stilbene synthase family protein
26327671	Glyma19g27930	Glyma19g27930.1	Glyma19g27930.1	PF02797,PF00195	PTHR11877,PTHR11877:SF9		2.3.1.74	K00660	GO:0016746,GO:0009058,GO:0016747,GO:0006633,GO:0016020,GO:0008610,GO:0004315,GO:0008415	AT5G13930.1		ATCHS,CHS,TT4	Chalcone and stilbene synthase family protein
GLYMA11G01350	312.567	282.045	0.14824	0.45937			263.102	140.531	0.90474	4.7055e-07			499.187	731.072	-0.55043	0.0022704				GO:0009987//GO:0044238//GO:0032787//GO:0046394//GO:0044283//GO:0051234//GO:0072330//GO:0009058//GO:0071704//GO:0019752//GO:0051179//GO:0006082//GO:0006633//GO:0016053//GO:0006631//GO:0008150//GO:0044281//GO:0044255//GO:0008152//GO:0043436//GO:0044237//GO:0008610//GO:0044249//GO:0006629//GO:0006810	cellular process//primary metabolic process//monocarboxylic acid metabolic process//carboxylic acid biosynthetic process//small molecule biosynthetic process//establishment of localization//monocarboxylic acid biosynthetic process//biosynthetic process//organic substance metabolic process//carboxylic acid metabolic process//localization//organic acid metabolic process//fatty acid biosynthetic pro…	GO:0005575//GO:0016020//GO:0031224//GO:0044425//GO:0016021	cellular_component//membrane//intrinsic to membrane//membrane part//integral to membrane	GO:0016746//GO:0015405//GO:0004315//GO:0016462//GO:0042623//GO:0003824//GO:0032555//GO:0001883//GO:0032553//GO:0005488//GO:0030554//GO:0043167//GO:0017111//GO:0043492//GO:0022804//GO:0016747//GO:0003674//GO:0032549//GO:0016740//GO:0015399//GO:0005524//GO:0016887//GO:0097159//GO:0042626//GO:0016820//GO:0022857//GO:0032550//GO:0035639//GO:0016817//GO:0016818//GO:0001882//GO:0032559//GO:0004312//GO:…	transferase activity, transferring acyl groups//P-P-bond-hydrolysis-driven transmembrane transporter activity//3-oxoacyl-[acyl-carrier-protein] synthase activity//pyrophosphatase activity//ATPase activity, coupled//catalytic activity//purine ribonucleotide binding//purine nucleoside binding//ribonucleotide binding//binding//adenyl nucleotide binding//ion binding//nucleoside-triphosphatase activit…	chalcone synthase; K00660 chalcone synthase [EC:2.3.1.74]	http://www.genome.jp/dbget-bin/www_bget?gmx:100170701	-	Chalcone/stilbene synthase, C-terminal|"Chalcone/stilbene synthase, N-terminal"|"Chalcone/stilbene synthase, active site"|"Polyketide synthase, type III"|"Thiolase-like, subgroup"|Thiolase-like
GLYMA19G27930	11177.3	8775.52	0.34901	5.945e-07			10472.8	6524.4	0.68273	1.3252e-11			7523.07	6894.5	0.12588	0.43968				GO:0072330//GO:0009058//GO:0071704//GO:0019752//GO:0009987//GO:0044238//GO:0032787//GO:0046394//GO:0044283//GO:0043436//GO:0044237//GO:0008610//GO:0044249//GO:0006629//GO:0006082//GO:0006633//GO:0016053//GO:0006631//GO:0008150//GO:0044255//GO:0044281//GO:0008152	monocarboxylic acid biosynthetic process//biosynthetic process//organic substance metabolic process//carboxylic acid metabolic process//cellular process//primary metabolic process//monocarboxylic acid metabolic process//carboxylic acid biosynthetic process//small molecule biosynthetic process//oxoacid metabolic process//cellular metabolic process//lipid biosynthetic process//cellular biosynthetic…	GO:0005575//GO:0016020	cellular_component//membrane	GO:0016747//GO:0003674//GO:0016740//GO:0016746//GO:0004315//GO:0003824//GO:0004312	transferase activity, transferring acyl groups other than amino-acyl groups//molecular_function//transferase activity//transferase activity, transferring acyl groups//3-oxoacyl-[acyl-carrier-protein] synthase activity//catalytic activity//fatty acid synthase activity	chalcone synthase-like; K00660 chalcone synthase [EC:2.3.1.74]	http://www.genome.jp/dbget-bin/www_bget?gmx:100775264	CHS	Chalcone/stilbene synthase, C-terminal|"Chalcone/stilbene synthase, N-terminal"|"Chalcone/stilbene synthase, active site"|"Polyketide synthase, type III"|"Thiolase-like, subgroup"|Thiolase-like
GLYMA06G12470	5140.88	6335.03	-0.30134	1.6747e-06			248.249	114.951	1.1108	4.2085e-09			301.877	192.244	0.65102	0.00035393				GO:0043436//GO:0044237//GO:0008610//GO:0044249//GO:0006629//GO:0006633//GO:0006082//GO:0016053//GO:0006631//GO:0044255//GO:0044281//GO:0008150//GO:0008152//GO:0072330//GO:0009058//GO:0071704//GO:0019752//GO:0009987//GO:0044238//GO:0032787//GO:0046394//GO:0044283	oxoacid metabolic process//cellular metabolic process//lipid biosynthetic process//cellular biosynthetic process//lipid metabolic process//fatty acid biosynthetic process//organic acid metabolic process//organic acid biosynthetic process//fatty acid metabolic process//cellular lipid metabolic process//small molecule metabolic process//biological_process//metabolic process//monocarboxylic acid bio…	GO:0016020//GO:0005575	membrane//cellular_component	GO:0004312//GO:0016747//GO:0003674//GO:0016740//GO:0016746//GO:0004315//GO:0003824	fatty acid synthase activity//transferase activity, transferring acyl groups other than amino-acyl groups//molecular_function//transferase activity//transferase activity, transferring acyl groups//3-oxoacyl-[acyl-carrier-protein] synthase activity//catalytic activity	chalcone synthase-like; K00660 chalcone synthase [EC:2.3.1.74]	http://www.genome.jp/dbget-bin/www_bget?gmx:100794652	-	Chalcone/stilbene synthase, C-terminal|"Chalcone/stilbene synthase, N-terminal"|"Polyketide synthase, type III"|"Thiolase-like, subgroup"|Thiolase-like
AT3G46640.1	protein_coding	Homeodomain-like superfamily protein	Encodes a myb family transcription factor with a single Myb DNA-binding domain (type SHAQKYF) that is unique to plants and is essential for circadian rhythms, specifically for transcriptional regulation within the circadian clock. LUX is required for normal rhythmic expression of multiple clock outputs in both constant light and darkness. It is coregulated with TOC1 and seems to be repressed by C…	PHYTOCLOCK 1 (PCL1); CONTAINS InterPro DOMAIN/s: Homeodomain-like (InterPro:IPR009057), Myb, DNA-binding (InterPro:IPR014778), Myb-like DNA-binding domain, SHAQKYF class (InterPro:IPR006447), HTH transcriptional regulator, Myb-type, DNA-binding (InterPro:IPR017930), Homeodomain-related (InterPro:IPR012287); BEST Arabidopsis thaliana protein match is: Homeodomain-like superfamily protein (TAIR:AT5…
26296218	Glyma11g14490	Glyma11g14490.3	Glyma11g14490.3	PF00249					GO:0003677	AT3G46640.1		LUX,PCL1	Homeodomain-like superfamily protein
26293494	Glyma12g06406	Glyma12g06406.1	Glyma12g06406.1	PF00249					GO:0003677	AT3G46640.1		LUX,PCL1	Homeodomain-like superfamily protein
GLYMA11G14490	66.1889	91.0916	-0.46073	0.094012			42.7888	63.2288	-0.56335	0.08657			51.7994	84.5391	-0.70668	0.028418				--	--	GO:0044424//GO:0032991//GO:0005575//GO:0044464//GO:0030684//GO:0030529//GO:0005622//GO:0032040//GO:0005623	intracellular part//macromolecular complex//cellular_component//cell part//preribosome//ribonucleoprotein complex//intracellular//small-subunit processome//cell	GO:0005488//GO:0003674//GO:0003682	binding//molecular_function//chromatin binding	--	--	-	Myb domain, plants|Homeodomain-like|Myb domain|SANT/Myb domain
GLYMA12G06406	30.3775	29.9807	0.018969	1			50.2052	92.1204	-0.87568	0.058932			58.8459	111.254	-0.91884	0.0013858				--	--	--	--	GO:0003682//GO:0005488//GO:0003674	chromatin binding//binding//molecular_function	transcription factor LUX-like	http://www.genome.jp/dbget-bin/www_bget?gmx:100816634	-	Myb domain, plants|Homeodomain-like|Myb domain|SANT/Myb domain
AT5G03840.1	protein_coding	PEBP (phosphatidylethanolamine-binding protein) family protein	Controls inflorescence meristem identity. Involved in the floral initiation process. Ortholog of the Antirrhinum gene CENTRORADIALIS (CEN). Involved in protein trafficking to the protein storage vacuole.	TERMINAL FLOWER 1 (TFL1); CONTAINS InterPro DOMAIN/s: Phosphatidylethanolamine-binding, conserved site (InterPro:IPR001858), Phosphatidylethanolamine-binding protein PEBP (InterPro:IPR008914); BEST Arabidopsis thaliana protein match is: centroradialis (TAIR:AT2G27550.1); Has 1807 Blast hits to 1807 proteins in 277 species: Archae - 0; Bacteria - 0; Metazoa - 736; Fungi - 347; Plants - 385; Viruse…
26340013	Glyma09g26550	Glyma09g26550.1	Glyma09g26550.1	PF01161	PTHR11362	KOG3346				AT5G03840.1		TFL-1,TFL1	PEBP (phosphatidylethanolamine-binding protein) family protein
26351881	Glyma16g32080	Glyma16g32080.3	Glyma16g32080.3	PF01161	PTHR11362	KOG3346				AT5G03840.1		TFL-1,TFL1	PEBP (phosphatidylethanolamine-binding protein) family protein
26327626	Glyma19g37890	Glyma19g37890.1	Glyma19g37890.1	PF01161	PTHR11362	KOG3346				AT5G03840.1		TFL-1,TFL1	PEBP (phosphatidylethanolamine-binding protein) family protein
26339605	Glyma20g02845	Glyma20g02845.1	Glyma20g02845.1	PF01161	PTHR11362					AT5G03840.1		TFL-1,TFL1	PEBP (phosphatidylethanolamine-binding protein) family protein
26333422	Glyma03g35250	Glyma03g35250.1	Glyma03g35250.1	PF01161	PTHR11362	KOG3346				AT5G03840.1		TFL-1,TFL1	PEBP (phosphatidylethanolamine-binding protein) family protein
GLYMA09G26550	4.51354	4.43128	0.026535	1			1.49128	1.48153	0.0094632	1			8.65815	13.3981	-0.6299	0.61278				--	--	--	--	--	--	--	--	-	Phosphatidylethanolamine-binding, conserved site|Phosphatidylethanolamine-binding protein PEBP
GLYMA16G32080	0	0	NA	NA			0.498427	1.00225	-1.0078	0.99739			2.54007	33.0347	-3.701	8.3928e-07				GO:0051234//GO:0006810//GO:0051179//GO:0008150	establishment of localization//transport//localization//biological_process	GO:0005575//GO:0016021//GO:0016020//GO:0044425//GO:0031224	cellular_component//integral to membrane//membrane//membrane part//intrinsic to membrane	GO:0022804//GO:0032549//GO:0003674//GO:0015291//GO:0032553//GO:0001883//GO:0032555//GO:0005488//GO:0043167//GO:0030554//GO:0015297//GO:0043168//GO:0005215//GO:0000166//GO:0017076//GO:0005471//GO:0005524//GO:0032550//GO:0035639//GO:0097159//GO:0022857//GO:0032559//GO:0001882	active transmembrane transporter activity//ribonucleoside binding//molecular_function//secondary active transmembrane transporter activity//ribonucleotide binding//purine nucleoside binding//purine ribonucleotide binding//binding//ion binding//adenyl nucleotide binding//antiporter activity//anion binding//transporter activity//nucleotide binding//purine nucleotide binding//ATP:ADP antiporter acti…	TFL1.3; brother of FT and TFL1 protein	http://www.genome.jp/dbget-bin/www_bget?gmx:100174966	-	Phosphatidylethanolamine-binding, conserved site|Phosphatidylethanolamine-binding protein PEBP
GLYMA19G37890	3.60628	11.2914	-1.6466	0.069072			30.3501	43.4448	-0.51748	0.18495			1.52952	13.0123	-3.0887	0.0067803				--	--	GO:0044444//GO:0044424//GO:0043227//GO:0044464//GO:0043231//GO:0005575//GO:0005622//GO:0005623//GO:0005737//GO:0005739//GO:0043226//GO:0043229	cytoplasmic part//intracellular part//membrane-bounded organelle//cell part//intracellular membrane-bounded organelle//cellular_component//intracellular//cell//cytoplasm//mitochondrion//organelle//intracellular organelle	GO:0003824//GO:0016491//GO:0003954//GO:0003674//GO:0016651	catalytic activity//oxidoreductase activity//NADH dehydrogenase activity//molecular_function//oxidoreductase activity, acting on NADH or NADPH	--	--	-	Phosphatidylethanolamine-binding, conserved site|Phosphatidylethanolamine-binding protein PEBP
GLYMA20G02845	0	0	NA	NA			0	0	NA	NA			0	0	NA	NA				--	--	GO:0005622//GO:0005737//GO:0005623//GO:0043229//GO:0043226//GO:0005739//GO:0044444//GO:0044424//GO:0044464//GO:0043227//GO:0005575//GO:0043231	intracellular//cytoplasm//cell//intracellular organelle//organelle//mitochondrion//cytoplasmic part//intracellular part//cell part//membrane-bounded organelle//cellular_component//intracellular membrane-bounded organelle	GO:0016651//GO:0003824//GO:0003954//GO:0016491//GO:0003674	oxidoreductase activity, acting on NADH or NADPH//catalytic activity//NADH dehydrogenase activity//oxidoreductase activity//molecular_function	--	--	-	Phosphatidylethanolamine-binding protein PEBP
GLYMA03G35250	0	0	NA	NA			0	0	NA	NA			0	0.50623	#NAME?	1				GO:0008152//GO:0008150//GO:0055114	metabolic process//biological_process//oxidation-reduction process	--	--	GO:0003674//GO:0003824//GO:0016614//GO:0016491//GO:0016616	molecular_function//catalytic activity//oxidoreductase activity, acting on CH-OH group of donors//oxidoreductase activity//oxidoreductase activity, acting on the CH-OH group of donors, NAD or NADP as acceptor	--	--	-	Phosphatidylethanolamine-binding, conserved site|Phosphatidylethanolamine-binding protein PEBP
AT5G23040.1	protein_coding	Protein of unknown function (DUF3353)	Cell growth defect factor 1.Causes Bax mediated lethality in yeast by generating reactive oxygen species and this effect is suppressed by AtBI-1.	CELL GROWTH DEFECT FACTOR 1 (CDF1); INVOLVED IN: cell death; LOCATED IN: mitochondrion, chloroplast, chloroplast envelope; EXPRESSED IN: shoot, flower, leaf; CONTAINS InterPro DOMAIN/s: Protein of unknown function DUF3353 (InterPro:IPR021788); BEST Arabidopsis thaliana protein match is: Protein of unknown function (DUF3353) (TAIR:AT3G51140.1); Has 1807 Blast hits to 1807 proteins in 277 species: …
26321816	Glyma05g07670	Glyma05g07670.1	Glyma05g07670.1	PF11833						AT5G23040.1		CDF1	Protein of unknown function (DUF3353)
26307916	Glyma08g24591	Glyma08g24591.1	Glyma08g24591.1	PF02701					GO:0003677,GO:0008270,GO:0006355	AT5G62430.1		CDF1	cycling DOF factor 1
26332250	Glyma15g29870	Glyma15g29870.2	Glyma15g29870.2	PF02701					GO:0003677,GO:0008270,GO:0006355	AT5G62430.1		CDF1	cycling DOF factor 1
26312042	Glyma17g09160	Glyma17g09160.1	Glyma17g09160.1	PF11833						AT5G23040.1		CDF1	Protein of unknown function (DUF3353)
GLYMA05G07670	1751.56	1691.97	0.049937	0.5709			784.314	871.686	-0.15238	0.19402			800.805	838.32	-0.066051					--	--	--	--	--	--	--	--	-	Protein of unknown function DUF3353
GLYMA08G24591	109.451	97.7293	0.16342	0.496			102.929	100.137	0.039664	0.90004			96.3059	105.887	-0.13683					GO:2000112//GO:0034641//GO:0010468//GO:0009059//GO:0019438//GO:0050794//GO:0008150//GO:0008152//GO:0010556//GO:0034654//GO:0032774//GO:2001141//GO:0044271//GO:0010467//GO:0051252//GO:0044237//GO:0018130//GO:0060255//GO:0031323//GO:0006725//GO:0006807//GO:0065007//GO:0006351//GO:0044249//GO:0050789//GO:0006139//GO:0044238//GO:0006355//GO:0009987//GO:0080090//GO:0043170//GO:0051171//GO:0034645//GO:…	regulation of cellular macromolecule biosynthetic process//cellular nitrogen compound metabolic process//regulation of gene expression//macromolecule biosynthetic process//aromatic compound biosynthetic process//regulation of cellular process//biological_process//metabolic process//regulation of macromolecule biosynthetic process//nucleobase-containing compound biosynthetic process//RNA biosynthe…	--	--	GO:0097159//GO:0003676//GO:0005488//GO:0003674//GO:0003677	organic cyclic compound binding//nucleic acid binding//binding//molecular_function//DNA binding	--	--	-	Zinc finger, Dof-type
GLYMA15G29870	20.6455	24.5297	-0.2487	0.65052			23.8725	29.5881	-0.30967	0.52652			19.9385	32.8803	-0.72167					GO:0019438//GO:0016051//GO:0010468//GO:0034641//GO:0000271//GO:0009059//GO:2000112//GO:0044042//GO:2001141//GO:0006073//GO:0010467//GO:0044271//GO:0042546//GO:0032774//GO:0008150//GO:0044264//GO:0050794//GO:0034654//GO:0008152//GO:0010556//GO:0006725//GO:0031323//GO:0060255//GO:0018130//GO:0044237//GO:0051252//GO:0044262//GO:0044249//GO:0006078//GO:0065007//GO:0006351//GO:0006807//GO:0009250//GO:…	aromatic compound biosynthetic process//carbohydrate biosynthetic process//regulation of gene expression//cellular nitrogen compound metabolic process//polysaccharide biosynthetic process//macromolecule biosynthetic process//regulation of cellular macromolecule biosynthetic process//glucan metabolic process//regulation of RNA biosynthetic process//cellular glucan metabolic process//gene expressio…	--	--	GO:0097159//GO:0003676//GO:0005488//GO:0003674//GO:0003677	organic cyclic compound binding//nucleic acid binding//binding//molecular_function//DNA binding	--	--	-	Zinc finger, Dof-type
GLYMA17G09160	2235.69	2187.22	0.031625	0.68381			704.866	775.468	-0.13772	0.25997			689.545	662.651	0.057396					--	--	--	--	--	--	--	--	-	Protein of unknown function DUF3353
AT5G15840.1	protein_coding	B-box type zinc finger protein with CCT domain	Encodes a protein showing similarities to zinc finger transcription factors, involved in regulation of flowering under long days. Acts upstream of FT and SOC1.	CONSTANS (CO); CONTAINS InterPro DOMAIN/s: CCT domain (InterPro:IPR010402), Zinc finger, B-box (InterPro:IPR000315); BEST Arabidopsis thaliana protein match is: CONSTANS-like 2 (TAIR:AT3G02380.1); Has 3403 Blast hits to 2554 proteins in 146 species: Archae - 0; Bacteria - 0; Metazoa - 118; Fungi - 2; Plants - 3122; Viruses - 0; Other Eukaryotes - 161 (source: NCBI BLink).
26326237	Glyma19g05170	Glyma19g05170.1	Glyma19g05170.1	PF00643,PF06203		KOG1601			GO:0008270,GO:0005622,GO:0005515	AT5G15840.1		CO,FG	B-box type zinc finger protein with CCT domain
GLYMA19G05170	1.05088	1.94681	-0.88951	0.81706			3.98142	1.96082	1.0218	0.58929			1.52952	0	Inf	0.51001				GO:0051704//GO:0008150//GO:0009405	multi-organism process//biological_process//pathogenesis	GO:0016021//GO:0005623//GO:0031224//GO:0005622//GO:0044425//GO:0016020//GO:0005575//GO:0044464	integral to membrane//cell//intrinsic to membrane//intracellular//membrane part//membrane//cellular_component//cell part	GO:0046914//GO:0046872//GO:0005515//GO:0003674//GO:0043167//GO:0005488//GO:0043169//GO:0008270	transition metal ion binding//metal ion binding//protein binding//molecular_function//ion binding//binding//cation binding//zinc ion binding	--	--	-	Zinc finger, B-box|CCT domain
COL2同源
AT3G02380.1	protein_coding	CONSTANS-like 2	homologous to the flowering-time gene CONSTANS (CO) encoding zinc-finger proteins	CONSTANS-like 2 (COL2); FUNCTIONS IN: sequence-specific DNA binding transcription factor activity, zinc ion binding; INVOLVED IN: regulation of flower development; LOCATED IN: intracellular; EXPRESSED IN: 20 plant structures; EXPRESSED DURING: 13 growth stages; CONTAINS InterPro DOMAIN/s: CCT domain (InterPro:IPR010402), Zinc finger, B-box (InterPro:IPR000315); BEST Arabidopsis thaliana protein m…
26308125	Glyma08g28370	Glyma08g28370.1	Glyma08g28370.1	PF00643,PF06203		KOG1601			GO:0008270,GO:0005622,GO:0005515	AT3G02380.1		ATCOL2,COL2	CONSTANS-like 2
26314701	Glyma13g07030	Glyma13g07030.1	Glyma13g07030.1	PF00643,PF06203		KOG1601			GO:0008270,GO:0005622,GO:0005515	AT3G02380.1		ATCOL2,COL2	CONSTANS-like 2
26357479	Glyma18g51320	Glyma18g51320.1	Glyma18g51320.1	PF06203,PF00643		KOG1601			GO:0008270,GO:0005622,GO:0005515	AT3G02380.1		ATCOL2,COL2	CONSTANS-like 2
GLYMA08G28370	682.208	883.142	-0.37243	8.9854e-05			679.953	704.274	-0.050703	0.68698			559.535	407.491	0.45746	0.015126				--	--	GO:0005622//GO:0005623//GO:0044464//GO:0005575	intracellular//cell//cell part//cellular_component	GO:0046872//GO:0046914//GO:0043169//GO:0008270//GO:0043167//GO:0005488//GO:0003674//GO:0005515	metal ion binding//transition metal ion binding//cation binding//zinc ion binding//ion binding//binding//molecular_function//protein binding	COL2a; CONSTANS-like 2a	http://www.genome.jp/dbget-bin/www_bget?gmx:100301885	-	Zinc finger, B-box|CCT domain
GLYMA18G51320	1542.49	2006.91	-0.37972	7.1739e-06			2286.17	2207.03	0.050828	0.56427			2107.27	1252.36	0.75073	3.6022e-07				--	--	GO:0005622//GO:0005623//GO:0044464//GO:0005575	intracellular//cell//cell part//cellular_component	GO:0046872//GO:0046914//GO:0008270//GO:0043169//GO:0043167//GO:0005488//GO:0003674//GO:0005515	metal ion binding//transition metal ion binding//zinc ion binding//cation binding//ion binding//binding//molecular_function//protein binding	COL2c; zinc finger protein CONSTANS-LIKE 2	http://www.genome.jp/dbget-bin/www_bget?gmx:100301886	-	Zinc finger, B-box|CCT domain
GLYMA13G07030	3.00903	5.46955	-0.86213	0.61882			31.8314	27.5399	0.20892	0.65533			32.2841	18.5037	0.80301	0.1167				--	--	GO:0005575//GO:0044464//GO:0005623//GO:0005622	cellular_component//cell part//cell//intracellular	GO:0005515//GO:0003674//GO:0043167//GO:0005488//GO:0008270//GO:0043169//GO:0046914//GO:0046872	protein binding//molecular_function//ion binding//binding//zinc ion binding//cation binding//transition metal ion binding//metal ion binding	--	--	-	Zinc finger, B-box|CCT domain
AT5G24930.1	protein_coding	CONSTANS-like 4		CONSTANS-like 4 (COL4); FUNCTIONS IN: sequence-specific DNA binding transcription factor activity, zinc ion binding; INVOLVED IN: regulation of transcription; LOCATED IN: intracellular, chloroplast; EXPRESSED IN: 21 plant structures; EXPRESSED DURING: 13 growth stages; CONTAINS InterPro DOMAIN/s: CCT domain (InterPro:IPR010402), Zinc finger, B-box (InterPro:IPR000315); BEST Arabidopsis thaliana p…
26305291	Glyma04g06240	Glyma04g06240.1	Glyma04g06240.1	PF06203,PF00643		KOG1601			GO:0008270,GO:0005622,GO:0005515	AT5G24930.1		ATCOL4,COL4	CONSTANS-like 4
26302567	Glyma06g06300	Glyma06g06300.1	Glyma06g06300.1	PF00643,PF06203		KOG1601			GO:0008270,GO:0005622,GO:0005515	AT5G24930.1		ATCOL4,COL4	CONSTANS-like 4
26355237	Glyma18g11180	Glyma18g11180.2	Glyma18g11180.2							AT5G24930.1		ATCOL4,COL4	CONSTANS-like 4
GLYMA04G06240	2043.37	2057.49	-0.0099314	0.87167			2610.11	2836.35	-0.11993	0.18585			2412.1	1923.37	0.32665	0.0054258				--	--	GO:0044464//GO:0005575//GO:0005622//GO:0005623	cell part//cellular_component//intracellular//cell	GO:0008270//GO:0043169//GO:0043167//GO:0005488//GO:0003674//GO:0005515//GO:0046872//GO:0046914	zinc ion binding//cation binding//ion binding//binding//molecular_function//protein binding//metal ion binding//transition metal ion binding	--	--	-	Zinc finger, B-box|CCT domain
GLYMA06G06300	3006.49	3388.38	-0.17252	0.010682			6620.89	7286.47	-0.1382	0.12224			6414.44	5968.9	0.10386	0.60778				--	--	GO:0044464//GO:0005575//GO:0005622//GO:0005623	cell part//cellular_component//intracellular//cell	GO:0043169//GO:0008270//GO:0005488//GO:0043167//GO:0003674//GO:0005515//GO:0046872//GO:0046914	cation binding//zinc ion binding//binding//ion binding//molecular_function//protein binding//metal ion binding//transition metal ion binding	--	--	-	Zinc finger, B-box|CCT domain
GLYMA18G11180	0	0	NA	NA			0	0	NA	NA			0	0	NA	NA				--	--	--	--	--	--	--	--	-	-
AT5G57660.1	protein_coding	CONSTANS-like 5		CONSTANS-like 5 (COL5); FUNCTIONS IN: sequence-specific DNA binding transcription factor activity, zinc ion binding; INVOLVED IN: regulation of transcription; LOCATED IN: intracellular; EXPRESSED IN: 23 plant structures; EXPRESSED DURING: 13 growth stages; CONTAINS InterPro DOMAIN/s: CCT domain (InterPro:IPR010402), Zinc finger, B-box (InterPro:IPR000315); BEST Arabidopsis thaliana protein match …
26318937	Glyma13g01290	Glyma13g01290.1	Glyma13g01290.1	PF00643,PF06203		KOG1601			GO:0008270,GO:0005622,GO:0005515	AT5G57660.1		ATCOL5,COL5	CONSTANS-like 5
26313499	Glyma17g07420	Glyma17g07420.1	Glyma17g07420.1	PF00643,PF06203		KOG1601			GO:0008270,GO:0005622,GO:0005515	AT5G57660.1		ATCOL5,COL5	CONSTANS-like 5
GLYMA13G01290	3279.2	3864.79	-0.23704	0.04535			2336.1	2692.64	-0.20492	0.024006			1846.94	1485.06	0.31461	0.0049906				GO:0044249//GO:0044237//GO:0044267//GO:0010467//GO:0008150//GO:0008152//GO:0009059//GO:0019538//GO:0044260//GO:0009058//GO:0071704//GO:0034645//GO:0006412//GO:0043170//GO:0009987//GO:0044238	cellular biosynthetic process//cellular metabolic process//cellular protein metabolic process//gene expression//biological_process//metabolic process//macromolecule biosynthetic process//protein metabolic process//cellular macromolecule metabolic process//biosynthetic process//organic substance metabolic process//cellular macromolecule biosynthetic process//translation//macromolecule metabolic pr…	GO:0005623//GO:0005622//GO:0005575//GO:0044464	cell//intracellular//cellular_component//cell part	GO:0008168//GO:0046914//GO:0008757//GO:0046872//GO:0016741//GO:0008173//GO:0008649//GO:0016433//GO:0005515//GO:0003674//GO:0016740//GO:0005488//GO:0043167//GO:0003824//GO:0043169//GO:0008270	methyltransferase activity//transition metal ion binding//S-adenosylmethionine-dependent methyltransferase activity//metal ion binding//transferase activity, transferring one-carbon groups//RNA methyltransferase activity//rRNA methyltransferase activity//rRNA (adenine) methyltransferase activity//protein binding//molecular_function//transferase activity//binding//ion binding//catalytic activity//…	--	--	-	Zinc finger, B-box|CCT domain
GLYMA17G07420	1815.71	2058.16	-0.18082	0.013963			1101.43	1362.8	-0.3072	0.016983			938.503	930.646	0.01213	0.92133				--	--	GO:0005575//GO:0044464//GO:0005622//GO:0005623	cellular_component//cell part//intracellular//cell	GO:0043167//GO:0005488//GO:0008270//GO:0043169//GO:0005515//GO:0003674//GO:0046872//GO:0046914	ion binding//binding//zinc ion binding//cation binding//protein binding//molecular_function//metal ion binding//transition metal ion binding	--	--	-	Zinc finger, B-box|CCT domain
AT3G07650.1	protein_coding	CONSTANS-like 9	This gene belongs to the CO (CONSTANS) gene family. This gene family is divided in three subgroups: groups III, to which COL9 belongs, is characterised by one B-box (supposed to regulate protein-protein interactions) and a second diverged zinc finger. COL9 downregulates expression of CO (CONSTANS) as well as FT and SOC1 which are known regulatory targets of CO.	CONSTANS-like 9 (COL9); CONTAINS InterPro DOMAIN/s: CCT domain (InterPro:IPR010402), Zinc finger, B-box (InterPro:IPR000315); BEST Arabidopsis thaliana protein match is: B-box type zinc finger protein with CCT domain (TAIR:AT5G48250.1); Has 3101 Blast hits to 2272 proteins in 128 species: Archae - 0; Bacteria - 0; Metazoa - 2; Fungi - 2; Plants - 3022; Viruses - 0; Other Eukaryotes - 75 (source: …
26337288	Glyma20g07051	Glyma20g07051.1	Glyma20g07051.1	PF06203					GO:0005515	AT3G07650.1		COL9	CONSTANS-like 9
26316888	Glyma13g11592	Glyma13g11592.1	Glyma13g11592.1	PF06203					GO:0005515	AT3G07650.1		COL9	CONSTANS-like 9
GLYMA20G07051	325.103	373.266	-0.19931	0.11987			516.884	510.664	0.017467	0.89946			420.961	454.179	-0.10957	0.48651				--	--	GO:0005623//GO:0005622//GO:0044464//GO:0005575	cell//intracellular//cell part//cellular_component	GO:0046914//GO:0046872//GO:0003674//GO:0005515//GO:0008270//GO:0043169//GO:0005488//GO:0043167	transition metal ion binding//metal ion binding//molecular_function//protein binding//zinc ion binding//cation binding//binding//ion binding	--	--	-	Zinc finger, B-box|CCT domain
GLYMA13G11592	256.681	278.93	-0.11992	0.40858			179.1	178.964	0.0010937	1			120.191	102.841	0.22492	0.36601				GO:0051649//GO:0034613//GO:0045184//GO:0006810//GO:0008104//GO:0015031//GO:0051179//GO:0071702//GO:0008150//GO:0051641//GO:0051234//GO:0033036//GO:0046907//GO:0006886//GO:0009987//GO:0070727	establishment of localization in cell//cellular protein localization//establishment of protein localization//transport//protein localization//protein transport//localization//organic substance transport//biological_process//cellular localization//establishment of localization//macromolecule localization//intracellular transport//intracellular protein transport//cellular process//cellular macromol…	GO:0005623//GO:0005737//GO:0043226//GO:0043229//GO:0016021//GO:0016020//GO:0031224//GO:0005622//GO:0044425//GO:0005783//GO:0043227//GO:0044464//GO:0043231//GO:0005575//GO:0044424//GO:0044444	cell//cytoplasm//organelle//intracellular organelle//integral to membrane//membrane//intrinsic to membrane//intracellular//membrane part//endoplasmic reticulum//membrane-bounded organelle//cell part//intracellular membrane-bounded organelle//cellular_component//intracellular part//cytoplasmic part	GO:0046914//GO:0046872//GO:0003674//GO:0005515//GO:0008270//GO:0043169//GO:0005488//GO:0043167	transition metal ion binding//metal ion binding//molecular_function//protein binding//zinc ion binding//cation binding//binding//ion binding	--	--	-	Zinc finger, B-box|CCT domain
AT1G65480.1	protein_coding	PEBP (phosphatidylethanolamine-binding protein) family protein	FT, together with LFY, promotes flowering and is antagonistic with its homologous gene, TERMINAL FLOWER1 (TFL1). FT is expressed in leaves and is induced by long day treatment. Either the FT mRNA or protein is translocated to the shoot apex where it induces its own expression. Recent data suggests that FT protein acts as a long-range signal. FT is a target of CO and acts upstream of SOC1.	FLOWERING LOCUS T (FT); FUNCTIONS IN: phosphatidylethanolamine binding, protein binding; INVOLVED IN: photoperiodism, flowering, positive regulation of flower development, regulation of flower development; LOCATED IN: nucleus, cytoplasm; EXPRESSED IN: 14 plant structures; EXPRESSED DURING: 7 growth stages; CONTAINS InterPro DOMAIN/s: Phosphatidylethanolamine-binding, conserved site (InterPro:IPR0…
26289347	Glyma02g07650	Glyma02g07650.1	Glyma02g07650.1		PTHR11362					AT1G65480.1		FT	PEBP (phosphatidylethanolamine-binding protein) family protein
26309948	Glyma08g47810	Glyma08g47810.1	Glyma08g47810.1	PF01161	PTHR11362	KOG3346				AT1G65480.1		FT	PEBP (phosphatidylethanolamine-binding protein) family protein
26310454	Glyma08g47816	Glyma08g47816.1	Glyma08g47816.1	PF01161	PTHR11362					AT1G65480.1		FT	PEBP (phosphatidylethanolamine-binding protein) family protein
26353435	Glyma16g04830	Glyma16g04830.1	Glyma16g04830.1	PF01161	PTHR11362	KOG3346				AT1G65480.1		FT	PEBP (phosphatidylethanolamine-binding protein) family protein
26352936	Glyma16g04840	Glyma16g04840.1	Glyma16g04840.1	PF01161	PTHR11362	KOG3346				AT1G65480.1		FT	PEBP (phosphatidylethanolamine-binding protein) family protein
26353279	Glyma16g26660	Glyma16g26660.1	Glyma16g26660.1	PF01161	PTHR11362	KOG3346				AT1G65480.1		FT	PEBP (phosphatidylethanolamine-binding protein) family protein
26351535	Glyma16g26690	Glyma16g26690.1	Glyma16g26690.1	PF01161	PTHR11362	KOG3346				AT1G65480.1		FT	PEBP (phosphatidylethanolamine-binding protein) family protein
26328545	Glyma19g28390	Glyma19g28390.1	Glyma19g28390.1	PF01161	PTHR11362	KOG3346				AT1G65480.1		FT	PEBP (phosphatidylethanolamine-binding protein) family protein
26328103	Glyma19g28400	Glyma19g28400.1	Glyma19g28400.1	PF01161	PTHR11362	KOG3346				AT1G65480.1		FT	PEBP (phosphatidylethanolamine-binding protein) family protein
GLYMA02G07650	29.9239	24.5297	0.28677	0.54007			118.374	106.761	0.14896	0.5155			140.621	229.513	-0.70676	0.029277				GO:0019538//GO:0044260//GO:0071704//GO:0009987//GO:0044238//GO:0006464//GO:0043170//GO:0044267//GO:0044237//GO:0043412//GO:0018149//GO:0008150//GO:0008152	protein metabolic process//cellular macromolecule metabolic process//organic substance metabolic process//cellular process//primary metabolic process//protein modification process//macromolecule metabolic process//cellular protein metabolic process//cellular metabolic process//macromolecule modification//peptide cross-linking//biological_process//metabolic process	--	--	GO:0003674//GO:0016740//GO:0016746//GO:0003824//GO:0003810//GO:0016755	molecular_function//transferase activity//transferase activity, transferring acyl groups//catalytic activity//protein-glutamine gamma-glutamyltransferase activity//transferase activity, transferring amino-acyl groups	--	--	-	Phosphatidylethanolamine-binding protein PEBP
GLYMA08G47810	0	0	NA	NA			0.992856	0.479288	1.0507	1			0.505278	0.935294	-0.88834	1				GO:0050896//GO:0006950//GO:0006952//GO:0008150	response to stimulus//response to stress//defense response//biological_process	GO:0005575//GO:0016021//GO:0016020//GO:0044425//GO:0031224	cellular_component//integral to membrane//membrane//membrane part//intrinsic to membrane	--	--	--	--	-	Phosphatidylethanolamine-binding protein PEBP
GLYMA08G47816	0	0	NA	NA			0	0	NA	NA			0	0.973878	#NAME?	0.75111				--	--	--	--	--	--	--	--	-	Phosphatidylethanolamine-binding protein PEBP
GLYMA16G04830	0.489536	0	Inf	0.99278			21.3744	12.4626	0.77828	0.26196			19.4469	18.8942	0.041598	1				--	--	--	--	--	--	--	--	-	Phosphatidylethanolamine-binding protein PEBP
GLYMA16G04840	0	0	NA	NA			0	0	NA	NA			0	0.50623	#NAME?	1				--	--	--	--	--	--	--	--	-	Phosphatidylethanolamine-binding, conserved site|Phosphatidylethanolamine-binding protein PEBP
GLYMA16G26660	0	0	NA	NA			7.46042	0.958575	2.9603	0.044339			9.73712	16.8692	-0.79283	0.26973				--	--	--	--	--	--	--	--	-	Phosphatidylethanolamine-binding, conserved site|Phosphatidylethanolamine-binding protein PEBP
GLYMA16G26690	0	0	NA	NA			0	0	NA	NA			0	1.01246	#NAME?	0.74619				--	--	--	--	--	--	--	--	-	Phosphatidylethanolamine-binding, conserved site|Phosphatidylethanolamine-binding protein PEBP
GLYMA19G28390	0	0	NA	NA			0	0	NA	NA			0	1.48011	#NAME?	0.54484				--	--	--	--	--	--	--	--	-	Phosphatidylethanolamine-binding, conserved site|Phosphatidylethanolamine-binding protein PEBP
GLYMA19G28400	0	0	NA	NA			0	0	NA	NA			0	0	NA	NA				--	--	--	--	--	--	--	--	-	Phosphatidylethanolamine-binding protein PEBP
AT4G20370.1	protein_coding	PEBP (phosphatidylethanolamine-binding protein) family protein	Encodes a floral inducer that is a homolog of FT. Plants overexpressing this gene flower earlier than Col. Loss-of-function mutations flower later in short days. TSF and FT play overlapping roles in the promotion of flowering, with FT playing the dominant role.TSF sequences show extensive variation in different accessions and may contribute to quantitative variation in flowering time in these acc…	TWIN SISTER OF FT (TSF); CONTAINS InterPro DOMAIN/s: Phosphatidylethanolamine-binding, conserved site (InterPro:IPR001858), Phosphatidylethanolamine-binding protein PEBP (InterPro:IPR008914); BEST Arabidopsis thaliana protein match is: PEBP (phosphatidylethanolamine-binding protein) family protein (TAIR:AT1G65480.1); Has 1807 Blast hits to 1807 proteins in 277 species: Archae - 0; Bacteria - 0; M…
26356649	Glyma18g53680	Glyma18g53680.1	Glyma18g53680.1	PF01161	PTHR11362	KOG3346				AT4G20370.1		TSF	PEBP (phosphatidylethanolamine-binding protein) family protein
26354459	Glyma18g53690	Glyma18g53690.1	Glyma18g53690.1	PF01161	PTHR11362	KOG3346				AT4G20370.1		TSF	PEBP (phosphatidylethanolamine-binding protein) family protein
GLYMA18G53680	0	0	NA	NA			0	0	NA	NA			0	0	NA	NA				--	--	--	--	--	--	--	--	-	Phosphatidylethanolamine-binding, conserved site|Phosphatidylethanolamine-binding protein PEBP
GLYMA18G53690	0	0	NA	NA			0	0	NA	NA			0	0	NA	NA				--	--	--	--	--	--	--	--	-	Phosphatidylethanolamine-binding, conserved site|Phosphatidylethanolamine-binding protein PEBP
SOC1
AT2G45660.1	protein_coding	AGAMOUS-like 20	Controls flowering and is required for CO to promote flowering. It acts downstream of FT. Overexpression of (SOC1) AGL20 suppresses not only the late flowering of plants that have functional FRI and FLC alleles but also the delayed phase transitions during the vegetative stages of development. AGL20/SOC1 acts with AGL24 to promote flowering and inflorescence meristem identity.AGL20 upregulates ex…	AGAMOUS-like 20 (AGL20); FUNCTIONS IN: sequence-specific DNA binding transcription factor activity; INVOLVED IN: flower development, response to cold, positive regulation of flower development, maintenance of inflorescence meristem identity; LOCATED IN: nucleus; EXPRESSED IN: 22 plant structures; EXPRESSED DURING: 12 growth stages; CONTAINS InterPro DOMAIN/s: Transcription factor, MADS-box (Inter…
26355585	Glyma18g45780	Glyma18g45780.1	Glyma18g45780.1	PF01486,PF00319	PTHR11945:SF19,PTHR11945	KOG0014			GO:0003677,GO:0046983,GO:0003700,GO:0006355,GO:0005634,GO:0043565	AT2G45660.1		AGL20,ATSOC1,SOC1	AGAMOUS-like 20
26324246	Glyma01g23089	Glyma01g23089.1	Glyma01g23089.1	PF01486	PTHR11945:SF19,PTHR11945				GO:0003700,GO:0006355,GO:0005634	AT2G45660.1		AGL20,ATSOC1,SOC1	AGAMOUS-like 20
26335767	Glyma03g02191	Glyma03g02191.1	Glyma03g02191.1	PF01486,PF00319	PTHR11945,PTHR11945:SF19	KOG0014			GO:0003677,GO:0046983,GO:0003700,GO:0006355,GO:0005634,GO:0043565	AT2G45660.1		AGL20,ATSOC1,SOC1	AGAMOUS-like 20
26348910	Glyma07g08831	Glyma07g08831.1	Glyma07g08831.1	PF01486,PF00319	PTHR11945:SF19,PTHR11945	KOG0014			GO:0003677,GO:0046983,GO:0003700,GO:0006355,GO:0005634,GO:0043565	AT2G45660.1		AGL20,ATSOC1,SOC1	AGAMOUS-like 20
26340725	Glyma09g40230	Glyma09g40230.3	Glyma09g40230.3	PF01486,PF00319	PTHR11945:SF19,PTHR11945	KOG0014			GO:0003677,GO:0046983,GO:0003700,GO:0006355,GO:0005634,GO:0043565	AT2G45660.1		AGL20,ATSOC1,SOC1	AGAMOUS-like 20
GLYMA18G45780	584.744	630.225	-0.10806	0.30169			3270.05	2992.04	0.12818	0.143			1989.18	2183.76	-0.13464	0.22935				GO:0010556//GO:0008152//GO:0034654//GO:0050794//GO:0008150//GO:0000003//GO:0032774//GO:0044271//GO:0010467//GO:2001141//GO:0006950//GO:2000112//GO:0009059//GO:0034641//GO:0010468//GO:0019438//GO:0051707//GO:0006807//GO:0007049//GO:0006351//GO:0065007//GO:0051704//GO:0044249//GO:0050896//GO:0051252//GO:0044237//GO:0018130//GO:0060255//GO:0022402//GO:0031323//GO:0006725//GO:0009056//GO:0016043//GO:…	regulation of macromolecule biosynthetic process//metabolic process//nucleobase-containing compound biosynthetic process//regulation of cellular process//biological_process//reproduction//RNA biosynthetic process//cellular nitrogen compound biosynthetic process//gene expression//regulation of RNA biosynthetic process//response to stress//regulation of cellular macromolecule biosynthetic process//…	GO:0005622//GO:0043229//GO:0043226//GO:0005634//GO:0005737//GO:0005623//GO:0044424//GO:0005575//GO:0043231//GO:0044464//GO:0043227	intracellular//intracellular organelle//organelle//nucleus//cytoplasm//cell//intracellular part//cellular_component//intracellular membrane-bounded organelle//cell part//membrane-bounded organelle	GO:0001071//GO:0046983//GO:0097159//GO:0005488//GO:0003700//GO:0003676//GO:0003677//GO:0005515//GO:0003674	nucleic acid binding transcription factor activity//protein dimerization activity//organic cyclic compound binding//binding//sequence-specific DNA binding transcription factor activity//nucleic acid binding//DNA binding//protein binding//molecular_function	--	--	-	Transcription factor, K-box|"Transcription factor, MADS-box"
GLYMA01G23089	0	0	NA	NA			0	0	NA	NA			0	0	NA	NA				GO:2000113//GO:0048519//GO:0045892//GO:0043170//GO:0080090//GO:0050789//GO:0006139//GO:0044238//GO:0009987//GO:0009890//GO:0006355//GO:0010605//GO:0019219//GO:0031326//GO:0048523//GO:0051253//GO:0016070//GO:0009889//GO:0071704//GO:0090304//GO:0009058//GO:0044260//GO:0031324//GO:0046483//GO:0010558//GO:0051171//GO:0031327//GO:0019222//GO:0034645//GO:0051172//GO:0034654//GO:0008152//GO:0010556//GO:…	negative regulation of cellular macromolecule biosynthetic process//negative regulation of biological process//negative regulation of transcription, DNA-dependent//macromolecule metabolic process//regulation of primary metabolic process//regulation of biological process//nucleobase-containing compound metabolic process//primary metabolic process//cellular process//negative regulation of biosynthe…	GO:0044424//GO:0005575//GO:0043231//GO:0044464//GO:0043227//GO:0005622//GO:0043229//GO:0043226//GO:0005634//GO:0005623	intracellular part//cellular_component//intracellular membrane-bounded organelle//cell part//membrane-bounded organelle//intracellular//intracellular organelle//organelle//nucleus//cell	GO:0003700//GO:0003674//GO:0001071	sequence-specific DNA binding transcription factor activity//molecular_function//nucleic acid binding transcription factor activity	--	--	-	Transcription factor, K-box
GLYMA03G02191	4.05991	2.44741	0.73019	0.69105			317.843	358.496	-0.17364	0.22758			591.723	638.415	-0.10957	0.4225				GO:0044238//GO:0006139//GO:0050789//GO:0009890//GO:0009987//GO:0010605//GO:0006355//GO:0045892//GO:0048519//GO:2000113//GO:0043170//GO:0080090//GO:0010558//GO:0034645//GO:0019222//GO:0031327//GO:0051171//GO:0016070//GO:0009889//GO:0019219//GO:0031326//GO:0051253//GO:0048523//GO:0044260//GO:0046483//GO:0031324//GO:0071704//GO:0090304//GO:0009058//GO:2000112//GO:0019438//GO:0009059//GO:0034641//GO:…	primary metabolic process//nucleobase-containing compound metabolic process//regulation of biological process//negative regulation of biosynthetic process//cellular process//negative regulation of macromolecule metabolic process//regulation of transcription, DNA-dependent//negative regulation of transcription, DNA-dependent//negative regulation of biological process//negative regulation of cellul…	GO:0044424//GO:0044464//GO:0043227//GO:0005575//GO:0043231//GO:0005622//GO:0005623//GO:0043226//GO:0005634//GO:0043229	intracellular part//cell part//membrane-bounded organelle//cellular_component//intracellular membrane-bounded organelle//intracellular//cell//organelle//nucleus//intracellular organelle	GO:0003676//GO:0003700//GO:0005488//GO:0003674//GO:0003677//GO:0005515//GO:0097159//GO:0001071//GO:0046983	nucleic acid binding//sequence-specific DNA binding transcription factor activity//binding//molecular_function//DNA binding//protein binding//organic cyclic compound binding//nucleic acid binding transcription factor activity//protein dimerization activity	--	--	-	Transcription factor, K-box|"Transcription factor, MADS-box"
GLYMA07G08831	71.7534	100.956	-0.4926	0.041272			813.818	785.459	0.051169	0.67746			1087.29	1173.19	-0.1097	0.58809				GO:0044248//GO:0010605//GO:0009119//GO:0006355//GO:0009987//GO:0009890//GO:0044085//GO:0044238//GO:0007005//GO:0019439//GO:0006195//GO:0032505//GO:0050789//GO:0006139//GO:0006163//GO:0009154//GO:0006996//GO:0043093//GO:0009143//GO:0080090//GO:0009150//GO:0009164//GO:0043170//GO:0000917//GO:0045892//GO:0071840//GO:0006184//GO:0016043//GO:2000113//GO:0048519//GO:0061024//GO:0034645//GO:0019222//GO:…	cellular catabolic process//negative regulation of macromolecule metabolic process//ribonucleoside metabolic process//regulation of transcription, DNA-dependent//cellular process//negative regulation of biosynthetic process//cellular component biogenesis//primary metabolic process//mitochondrion organization//aromatic compound catabolic process//purine nucleotide catabolic process//reproduction o…	GO:0031975//GO:0044446//GO:0044424//GO:0044444//GO:0031968//GO:0043227//GO:0044429//GO:0044464//GO:0043231//GO:0005575//GO:0031967//GO:0016020//GO:0031090//GO:0044422//GO:0005741//GO:0005740//GO:0019867//GO:0031224//GO:0005622//GO:0044425//GO:0031966//GO:0005623//GO:0005737//GO:0005739//GO:0005634//GO:0043226//GO:0016021//GO:0043229	envelope//intracellular organelle part//intracellular part//cytoplasmic part//organelle outer membrane//membrane-bounded organelle//mitochondrial part//cell part//intracellular membrane-bounded organelle//cellular_component//organelle envelope//membrane//organelle membrane//organelle part//mitochondrial outer membrane//mitochondrial envelope//outer membrane//intrinsic to membrane//intracellular//…	GO:0016462//GO:0003676//GO:0003824//GO:0003700//GO:0005488//GO:0017111//GO:0003674//GO:0003924//GO:0003677//GO:0097159//GO:0043565//GO:0016818//GO:0016817//GO:0001071//GO:0016787	pyrophosphatase activity//nucleic acid binding//catalytic activity//sequence-specific DNA binding transcription factor activity//binding//nucleoside-triphosphatase activity//molecular_function//GTPase activity//DNA binding//organic cyclic compound binding//sequence-specific DNA binding//hydrolase activity, acting on acid anhydrides, in phosphorus-containing anhydrides//hydrolase activity, acting …	--	--	-	Transcription factor, K-box|"Transcription factor, MADS-box"
GLYMA09G40230	161.597	174.433	-0.11028	0.53571			1612.12	1498.14	0.10579	0.2681			1050.1	1082.13	-0.043341	0.7802				GO:0006355//GO:0009987//GO:0044085//GO:0009615//GO:0006139//GO:0050789//GO:0044238//GO:0032505//GO:0080090//GO:0043170//GO:0043093//GO:0016043//GO:0000917//GO:0071840//GO:0032506//GO:0051171//GO:0009607//GO:0034645//GO:0019222//GO:0022607//GO:0019954//GO:0009058//GO:0090304//GO:0071704//GO:0046483//GO:0009271//GO:0044260//GO:0031326//GO:0019219//GO:0009889//GO:0000910//GO:0016070//GO:0051301//GO:…	regulation of transcription, DNA-dependent//cellular process//cellular component biogenesis//response to virus//nucleobase-containing compound metabolic process//regulation of biological process//primary metabolic process//reproduction of a single-celled organism//regulation of primary metabolic process//macromolecule metabolic process//cytokinesis by binary fission//cellular component organizati…	GO:0044424//GO:0043227//GO:0044464//GO:0043231//GO:0005575//GO:0005622//GO:0005623//GO:0005737//GO:0043229//GO:0005634//GO:0043226	intracellular part//membrane-bounded organelle//cell part//intracellular membrane-bounded organelle//cellular_component//intracellular//cell//cytoplasm//intracellular organelle//nucleus//organelle	GO:0003676//GO:0005488//GO:0003700//GO:0003674//GO:0003677//GO:0005515//GO:0097159//GO:0046983//GO:0001071	nucleic acid binding//binding//sequence-specific DNA binding transcription factor activity//molecular_function//DNA binding//protein binding//organic cyclic compound binding//protein dimerization activity//nucleic acid binding transcription factor activity	--	--	-	Transcription factor, K-box|"Transcription factor, MADS-box"
AT2G22540.1	protein_coding	K-box region and MADS-box transcription factor family protein	Encodes a nuclear protein that acts as a floral repressor and that functions within the thermosensory pathway. SVP represses FT expression via direct binding to the vCArG III motif in the FT promoter.	SHORT VEGETATIVE PHASE (SVP); CONTAINS InterPro DOMAIN/s: Transcription factor, MADS-box (InterPro:IPR002100), Transcription factor, K-box (InterPro:IPR002487); BEST Arabidopsis thaliana protein match is: AGAMOUS-like 24 (TAIR:AT4G24540.1); Has 7469 Blast hits to 7448 proteins in 905 species: Archae - 3; Bacteria - 14; Metazoa - 824; Fungi - 324; Plants - 6168; Viruses - 0; Other Eukaryotes - 136…
26325362	Glyma01g02880	Glyma01g02880.1	Glyma01g02880.1	PF01486,PF00319	PTHR11945,PTHR11945:SF75	KOG0014			GO:0003677,GO:0046983,GO:0003700,GO:0006355,GO:0005634,GO:0043565	AT2G22540.1		AGL22,SVP	K-box region and MADS-box transcription factor family protein
26290845	Glyma02g04710	Glyma02g04710.1	Glyma02g04710.1	PF01486,PF00319	PTHR11945:SF75,PTHR11945	KOG0014			GO:0003677,GO:0046983,GO:0003700,GO:0006355,GO:0005634,GO:0043565	AT2G22540.1		AGL22,SVP	K-box region and MADS-box transcription factor family protein
26298409	Glyma06g10020	Glyma06g10020.2	Glyma06g10020.2	PF00319,PF01486	PTHR11945,PTHR11945:SF75	KOG0014			GO:0003677,GO:0046983,GO:0003700,GO:0006355,GO:0005634,GO:0043565	AT2G22540.1		AGL22,SVP	K-box region and MADS-box transcription factor family protein
26350804	Glyma07g30040	Glyma07g30040.1	Glyma07g30040.1	PF01486,PF00319	PTHR11945:SF19,PTHR11945				GO:0003677,GO:0046983,GO:0003700,GO:0006355,GO:0005634,GO:0043565	AT2G22540.1		AGL22,SVP	K-box region and MADS-box transcription factor family protein
26307366	Glyma08g07260	Glyma08g07260.3	Glyma08g07260.3	PF01486,PF00319	PTHR11945:SF75,PTHR11945	KOG0014			GO:0003677,GO:0046983,GO:0003700,GO:0006355,GO:0005634,GO:0043565	AT2G22540.1		AGL22,SVP	K-box region and MADS-box transcription factor family protein
26316994	Glyma13g33031	Glyma13g33031.1	Glyma13g33031.1	PF01486,PF00319	PTHR11945,PTHR11945:SF19	KOG0014			GO:0003677,GO:0046983,GO:0003700,GO:0006355,GO:0005634,GO:0043565	AT2G22540.1		AGL22,SVP	K-box region and MADS-box transcription factor family protein
26316621	Glyma13g33051	Glyma13g33051.1	Glyma13g33051.1	PF01486,PF00319	PTHR11945:SF19,PTHR11945	KOG0014			GO:0003677,GO:0046983,GO:0003700,GO:0006355,GO:0005634,GO:0043565	AT2G22540.1		AGL22,SVP	K-box region and MADS-box transcription factor family protein
26329666	Glyma15g06302	Glyma15g06302.1	Glyma15g06302.1	PF01486,PF00319	PTHR11945:SF75,PTHR11945				GO:0003677,GO:0046983,GO:0003700,GO:0006355,GO:0005634,GO:0043565	AT2G22540.1		AGL22,SVP	K-box region and MADS-box transcription factor family protein
26331252	Glyma15g06314	Glyma15g06314.1	Glyma15g06314.1	PF01486,PF00319	PTHR11945,PTHR11945:SF75				GO:0003677,GO:0046983,GO:0003700,GO:0006355,GO:0005634,GO:0043565	AT2G22540.1		AGL22,SVP	K-box region and MADS-box transcription factor family protein
GLYMA01G02880	534.152	630.707	-0.23972	0.023457			503.873	505.046	-0.0033531	1			372.918	316.949	0.23461	0.15209				GO:0043170//GO:0032774//GO:0080090//GO:0010467//GO:0044271//GO:2001141//GO:0034654//GO:0010556//GO:0008152//GO:0008150//GO:0050794//GO:0009059//GO:0009987//GO:0006355//GO:0010468//GO:0034641//GO:0019438//GO:0006139//GO:0050789//GO:2000112//GO:0044238//GO:0071704//GO:0090304//GO:0009058//GO:0044260//GO:0044249//GO:0046483//GO:0019219//GO:0031326//GO:0006807//GO:0016070//GO:0006351//GO:0065007//GO:…	macromolecule metabolic process//RNA biosynthetic process//regulation of primary metabolic process//gene expression//cellular nitrogen compound biosynthetic process//regulation of RNA biosynthetic process//nucleobase-containing compound biosynthetic process//regulation of macromolecule biosynthetic process//metabolic process//biological_process//regulation of cellular process//macromolecule biosy…	GO:0044424//GO:0005622//GO:0043231//GO:0043229//GO:0043226//GO:0005634//GO:0005575//GO:0005623//GO:0043227//GO:0044464	intracellular part//intracellular//intracellular membrane-bounded organelle//intracellular organelle//organelle//nucleus//cellular_component//cell//membrane-bounded organelle//cell part	GO:0003700//GO:0001071//GO:0003674	sequence-specific DNA binding transcription factor activity//nucleic acid binding transcription factor activity//molecular_function	--	--	-	Transcription factor, K-box|"Transcription factor, MADS-box"
GLYMA02G04710	535.572	810.016	-0.59687	4.029e-09			845.531	943.892	-0.15876	0.14057			447.646	451.845	-0.013469	0.94635				GO:0030163//GO:0009057//GO:0080090//GO:0043170//GO:0006139//GO:0050789//GO:0051603//GO:0044238//GO:0019941//GO:0006355//GO:0043632//GO:0009987//GO:0044248//GO:0031326//GO:0019219//GO:0009889//GO:0016070//GO:0044257//GO:0009058//GO:0090304//GO:0071704//GO:0046483//GO:0019538//GO:0044260//GO:0006508//GO:0051171//GO:0019222//GO:0034645//GO:0006511//GO:0008150//GO:0050794//GO:0034654//GO:0010556//GO:…	protein catabolic process//macromolecule catabolic process//regulation of primary metabolic process//macromolecule metabolic process//nucleobase-containing compound metabolic process//regulation of biological process//proteolysis involved in cellular protein catabolic process//primary metabolic process//modification-dependent protein catabolic process//regulation of transcription, DNA-dependent//…	GO:0044424//GO:0032991//GO:0019773//GO:0005575//GO:0043231//GO:0044464//GO:0005839//GO:0043227//GO:0005622//GO:0000502//GO:0043234//GO:0043229//GO:0005634//GO:0043226//GO:0005623	intracellular part//macromolecular complex//proteasome core complex, alpha-subunit complex//cellular_component//intracellular membrane-bounded organelle//cell part//proteasome core complex//membrane-bounded organelle//intracellular//proteasome complex//protein complex//intracellular organelle//nucleus//organelle//cell	GO:0005488//GO:0003700//GO:0003824//GO:0003676//GO:0004175//GO:0005515//GO:0003677//GO:0003674//GO:0001071//GO:0046983//GO:0008233//GO:0097159//GO:0070011//GO:0016787	binding//sequence-specific DNA binding transcription factor activity//catalytic activity//nucleic acid binding//endopeptidase activity//protein binding//DNA binding//molecular_function//nucleic acid binding transcription factor activity//protein dimerization activity//peptidase activity//organic cyclic compound binding//peptidase activity, acting on L-amino acid peptides//hydrolase activity	SVPL; MADS-box protein SVP-like	http://www.genome.jp/dbget-bin/www_bget?gmx:100789126	-	Transcription factor, K-box|"Transcription factor, MADS-box"
AGL24
GLYMA06G10020	89.7716	192.103	-1.0975	2.3621e-08			580.547	1107.83	-0.93225	5.6204e-17			382.628	554.354	-0.53487	0.015317				GO:0010468//GO:0034641//GO:0009059//GO:0051179//GO:0019438//GO:2000112//GO:0032774//GO:2001141//GO:0010467//GO:0044271//GO:0008150//GO:0050794//GO:0034654//GO:0008152//GO:0010556//GO:0006725//GO:0031323//GO:0044237//GO:0051252//GO:0060255//GO:0018130//GO:0044249//GO:0006807//GO:0006810//GO:0065007//GO:0006351//GO:0006355//GO:0009987//GO:0050789//GO:0006139//GO:0044238//GO:0080090//GO:0043170//GO:…	regulation of gene expression//cellular nitrogen compound metabolic process//macromolecule biosynthetic process//localization//aromatic compound biosynthetic process//regulation of cellular macromolecule biosynthetic process//RNA biosynthetic process//regulation of RNA biosynthetic process//gene expression//cellular nitrogen compound biosynthetic process//biological_process//regulation of cellula…	GO:0016020//GO:0019012//GO:0044425//GO:0005622//GO:0031224//GO:0005623//GO:0016021//GO:0043229//GO:0005634//GO:0043226//GO:0044424//GO:0044423//GO:0043227//GO:0044464//GO:0019031//GO:0043231//GO:0005575	membrane//virion//membrane part//intracellular//intrinsic to membrane//cell//integral to membrane//intracellular organelle//nucleus//organelle//intracellular part//virion part//membrane-bounded organelle//cell part//viral envelope//intracellular membrane-bounded organelle//cellular_component	GO:0097159//GO:0046983//GO:0001071//GO:0003676//GO:0005488//GO:0003700//GO:0003674//GO:0005515//GO:0003677	organic cyclic compound binding//protein dimerization activity//nucleic acid binding transcription factor activity//nucleic acid binding//binding//sequence-specific DNA binding transcription factor activity//molecular_function//protein binding//DNA binding	MADS-box protein SVP-like	http://www.genome.jp/dbget-bin/www_bget?gmx:100776749	AGL24	Transcription factor, K-box|"Transcription factor, MADS-box"
AT5G61850.1	protein_coding	floral meristem identity control protein LEAFY (LFY)	Encodes transcriptional regulator that promotes the transition to flowering.Involved in floral meristem development. LFY is involved in the regulation of AP3 expression, and appears to bring the F-box protein UFO to the AP3 promoter.	LEAFY (LFY); CONTAINS InterPro DOMAIN/s: Floricaula/leafy protein (InterPro:IPR002910); Has 1807 Blast hits to 1807 proteins in 277 species: Archae - 0; Bacteria - 0; Metazoa - 736; Fungi - 347; Plants - 385; Viruses - 0; Other Eukaryotes - 339 (source: NCBI BLink).
26304307	Glyma04g37900	Glyma04g37900.2	Glyma04g37900.2	PF01698					GO:0003677,GO:0006355	AT5G61850.1		LFY,LFY3	floral meristem identity control protein LEAFY (LFY)
26301652	Glyma06g17170	Glyma06g17170.1	Glyma06g17170.1	PF01698					GO:0003677,GO:0006355	AT5G61850.1		LFY,LFY3	floral meristem identity control protein LEAFY (LFY)
GLYMA04G37900	1.54042	1.98387	-0.365	1			121.346	73.2939	0.72737	0.0030356			124.111	115.317	0.10602	0.7881				GO:0032774//GO:2001141//GO:0010467//GO:0044271//GO:0008150//GO:0050794//GO:0034654//GO:0008152//GO:0010556//GO:0010468//GO:0034641//GO:0009059//GO:0019438//GO:2000112//GO:0044249//GO:0006807//GO:0065007//GO:0006351//GO:0006725//GO:0031323//GO:0044237//GO:0051252//GO:0060255//GO:0018130//GO:0080090//GO:0043170//GO:0006355//GO:0009987//GO:0050789//GO:0006139//GO:0044238//GO:0009058//GO:0071704//GO:…	RNA biosynthetic process//regulation of RNA biosynthetic process//gene expression//cellular nitrogen compound biosynthetic process//biological_process//regulation of cellular process//nucleobase-containing compound biosynthetic process//metabolic process//regulation of macromolecule biosynthetic process//regulation of gene expression//cellular nitrogen compound metabolic process//macromolecule bi…	--	--	GO:0097159//GO:0005488//GO:0003676//GO:0003677//GO:0003674	organic cyclic compound binding//binding//nucleic acid binding//DNA binding//molecular_function	--	--	-	Floricaula/leafy protein
GLYMA06G17170	5.49261	10.8835	-0.98658	0.32016			299.912	210.035	0.51391	0.0014713			276.763	278.852	-0.010849	0.95179				GO:2000112//GO:0019438//GO:0034641//GO:0010468//GO:0009059//GO:0050794//GO:0008150//GO:0008152//GO:0010556//GO:0034654//GO:2001141//GO:0044271//GO:0010467//GO:0032774//GO:0018130//GO:0060255//GO:0051252//GO:0044237//GO:0031323//GO:0006725//GO:0065007//GO:0006351//GO:0006807//GO:0044249//GO:0044238//GO:0050789//GO:0006139//GO:0006355//GO:0009987//GO:0071840//GO:0016043//GO:0006996//GO:0080090//GO:…	regulation of cellular macromolecule biosynthetic process//aromatic compound biosynthetic process//cellular nitrogen compound metabolic process//regulation of gene expression//macromolecule biosynthetic process//regulation of cellular process//biological_process//metabolic process//regulation of macromolecule biosynthetic process//nucleobase-containing compound biosynthetic process//regulation of…	--	--	GO:0097159//GO:0008092//GO:0003676//GO:0003779//GO:0005488//GO:0003674//GO:0003677//GO:0005515	organic cyclic compound binding//cytoskeletal protein binding//nucleic acid binding//actin binding//binding//molecular_function//DNA binding//protein binding	protein UNIFOLIATA-like	http://www.genome.jp/dbget-bin/www_bget?gmx:100798196	-	Floricaula/leafy protein
AT1G26310.1	protein_coding	K-box region and MADS-box transcription factor family protein	Floral homeotic gene encoding a MADS domain protein homologous to AP1. Enhances the flower to shoot transformation in ap1 mutants.	CAULIFLOWER (CAL); FUNCTIONS IN: DNA binding, sequence-specific DNA binding transcription factor activity; INVOLVED IN: positive regulation of flower development, floral meristem determinacy; LOCATED IN: nucleus; EXPRESSED IN: 12 plant structures; EXPRESSED DURING: 4 anthesis, F mature embryo stage, petal differentiation and expansion stage, E expanded cotyledon stage, D bilateral stage; CONTAINS…
26328413	Glyma19g04326	Glyma19g04326.1	Glyma19g04326.1	PF00319	PTHR11945,PTHR11945:SF19				GO:0003677,GO:0046983,GO:0043565,GO:0006355,GO:0005634,GO:0003700	AT1G26310.1		AGL10,CAL,CAL1	K-box region and MADS-box transcription factor family protein
GLYMA19G04326	0.489536	0	Inf	0.99278			27.3555	24.2286	0.17512	0.71999			63.4618	45.4636	0.48118	0.17628				--	--	--	--	GO:0097159//GO:0046983//GO:0003676//GO:0005488//GO:0003674//GO:0003677//GO:0005515	organic cyclic compound binding//protein dimerization activity//nucleic acid binding//binding//molecular_function//DNA binding//protein binding	--	--	-	Transcription factor, MADS-box
AT5G60910.1	protein_coding	AGAMOUS-like 8	MADS box gene negatively regulated by APETALA1	AGAMOUS-like 8 (AGL8); FUNCTIONS IN: sequence-specific DNA binding transcription factor activity; INVOLVED IN: positive regulation of flower development, maintenance of inflorescence meristem identity, fruit development; LOCATED IN: nucleus; EXPRESSED IN: 19 plant structures; EXPRESSED DURING: 8 growth stages; CONTAINS InterPro DOMAIN/s: Transcription factor, MADS-box (InterPro:IPR002100), Transc…
26304811	Glyma04g31847	Glyma04g31847.1	Glyma04g31847.1	PF01486,PF00319	PTHR11945,PTHR11945:SF19	KOG0014			GO:0003677,GO:0046983,GO:0003700,GO:0006355,GO:0005634,GO:0043565	AT5G60910.1		AGL8,FUL	AGAMOUS-like 8
26322614	Glyma05g07380	Glyma05g07380.1	Glyma05g07380.1	PF01486,PF00319	PTHR11945,PTHR11945:SF19	KOG0014			GO:0003677,GO:0046983,GO:0003700,GO:0006355,GO:0005634,GO:0043565	AT5G60910.1		AGL8,FUL	AGAMOUS-like 8
26301449	Glyma06g22650	Glyma06g22650.2	Glyma06g22650.2	PF01486,PF00319	PTHR11945:SF19,PTHR11945	KOG0014			GO:0003677,GO:0046983,GO:0003700,GO:0006355,GO:0005634,GO:0043565	AT5G60910.1		AGL8,FUL	AGAMOUS-like 8
26307634	Glyma08g27680	Glyma08g27680.1	Glyma08g27680.1	PF00319,PF01486	PTHR11945:SF19,PTHR11945	KOG0014			GO:0003677,GO:0046983,GO:0003700,GO:0006355,GO:0005634,GO:0043565	AT5G60910.1		AGL8,FUL	AGAMOUS-like 8
26316876	Glyma13g06811	Glyma13g06811.1	Glyma13g06811.1	PF01486,PF00319	PTHR11945,PTHR11945:SF19	KOG0014			GO:0003677,GO:0046983,GO:0003700,GO:0006355,GO:0005634,GO:0043565	AT5G60910.1		AGL8,FUL	AGAMOUS-like 8
26311460	Glyma17g08890	Glyma17g08890.1	Glyma17g08890.1	PF01486,PF00319	PTHR11945:SF19,PTHR11945	KOG0014			GO:0003677,GO:0046983,GO:0003700,GO:0006355,GO:0005634,GO:0043565	AT5G60910.1		AGL8,FUL	AGAMOUS-like 8
26357142	Glyma18g50910	Glyma18g50910.1	Glyma18g50910.1	PF01486,PF00319	PTHR11945,PTHR11945:SF19	KOG0014			GO:0003677,GO:0046983,GO:0003700,GO:0006355,GO:0005634,GO:0043565	AT5G60910.1		AGL8,FUL	AGAMOUS-like 8
26328973	Glyma19g04333	Glyma19g04333.1	Glyma19g04333.1	PF01486	PTHR11945:SF19,PTHR11945				GO:0003700,GO:0006355,GO:0005634	AT5G60910.1		AGL8,FUL	AGAMOUS-like 8
GLYMA04G31847	0.489536	0.482068	0.022178	1			135.282	113.908	0.24811	0.24944			441.228	460.624	-0.062065	0.66842				GO:2001141//GO:0044271//GO:0010467//GO:0032774//GO:0050794//GO:0008150//GO:0008152//GO:0010556//GO:0034654//GO:0051172//GO:0019438//GO:0034641//GO:0010468//GO:0009059//GO:2000112//GO:0045934//GO:0044249//GO:0065007//GO:0006351//GO:0006807//GO:0022610//GO:0031323//GO:0009892//GO:0010629//GO:0006725//GO:0018130//GO:0060255//GO:0006357//GO:0051252//GO:0044237//GO:0080090//GO:0043170//GO:0045892//GO:…	regulation of RNA biosynthetic process//cellular nitrogen compound biosynthetic process//gene expression//RNA biosynthetic process//regulation of cellular process//biological_process//metabolic process//regulation of macromolecule biosynthetic process//nucleobase-containing compound biosynthetic process//negative regulation of nitrogen compound metabolic process//aromatic compound biosynthetic pr…	GO:0031224//GO:0005622//GO:0044425//GO:0016020//GO:0044422//GO:0043234//GO:0005634//GO:0043226//GO:0016021//GO:0043229//GO:0070013//GO:0016592//GO:0005623//GO:0031974//GO:0044446//GO:0044428//GO:0044424//GO:0032991//GO:0043228//GO:0043231//GO:0005575//GO:0031981//GO:0043227//GO:0044451//GO:0043233//GO:0009288//GO:0044464//GO:0043232//GO:0005654	intrinsic to membrane//intracellular//membrane part//membrane//organelle part//protein complex//nucleus//organelle//integral to membrane//intracellular organelle//intracellular organelle lumen//mediator complex//cell//membrane-enclosed lumen//intracellular organelle part//nuclear part//intracellular part//macromolecular complex//non-membrane-bounded organelle//intracellular membrane-bounded organ…	GO:0001104//GO:0046983//GO:0000988//GO:0001071//GO:0000989//GO:0097159//GO:0001076//GO:0003712//GO:0003700//GO:0005488//GO:0003676//GO:0003677//GO:0005515//GO:0003674	RNA polymerase II transcription cofactor activity//protein dimerization activity//protein binding transcription factor activity//nucleic acid binding transcription factor activity//transcription factor binding transcription factor activity//organic cyclic compound binding//RNA polymerase II transcription factor binding transcription factor activity//transcription cofactor activity//sequence-speci…	--	--	-	Transcription factor, K-box|"Transcription factor, MADS-box"
[truncated: 50 more rows]

## Sheet: MADS-all
	geneID				C_V0_readcount(C_V0vsWT_V0)	WT_V0_readcount(C_V0vsWT_V0)	log2FoldChange(C_V0vsWT_V0)	pval(C_V0vsWT_V0)			C_V4_readcount(C_V4vsWT_V4)	WT_V4_readcount(C_V4vsWT_V4)	log2FoldChange(C_V4vsWT_V4)	pval(C_V4vsWT_V4)			C_R1_readcount(C_R1vsWT_R1)	WT_R1_readcount(C_R1vsWT_R1)	log2FoldChange(C_R1vsWT_R1)	pval(C_R1vsWT_R1)
AGL21	GLYMA01G02525		AGL21	AGAMOUS-like 21	1.46861	6.39662	-2.1229	0.13396			0.992856	11.5913	-3.5453	0.0035388			3.59168	7.86819	-1.1314	0.35397
AGL22,SVP	GLYMA01G02880		AGL22,SVP	K-box region and MADS-box transcription factor family protein	534.152	630.707	-0.23972	0.023457			503.873	505.046	-0.0033531	1			372.918	316.949	0.23461	0.15209
[truncated: 70 more rows]

## Sheet: TableS3
GENE ID	At	VC			V4			R1
[truncated: 147 more rows]

## Sheet: TableS4
Gene ID	At	VC			V4			R1
[truncated: 42 more rows]

[truncated: 2 more sheets: TableS5, TableS6]
